# Supplementary material for: Pyridine-4-thiol as halo­gen-bond (HaB) acceptor: influence of the noncovalent inter­action in its reactivity
Source: Acta Crystallogr C Struct Chem. 2023 Mar 15;79(Pt 4):112–7. doi: 10.1107/S205322962300205X (PMC10074038; doi:10.1107/S205322962300205X)
Supplement: Supplementary file 1 [file c-79-00112-sup1.cif]

##############################################################################
#                                                                            #
# This CIF contains the data in a paper accepted for publication in          #
# Acta Crystallographica Section C. It conforms to the requirements of       #
# Notes for Authors for Acta Crystallographica Section C, and has been       #
# peer reviewed under the auspices of the IUCr Commission on Journals.       #
#                                                                            #
# Full details of the Crystallographic Information File format               #
# are given in the paper "The Crystallographic Information File (CIF):       #
# a New Standard Archive File for Crystallography" by S. R. Hall, F. H.      #
# Allen and I. D. Brown [Acta Cryst. (1991), A47, 655-685].                  #
#                                                                            #
# The current version of the core CIF dictionary is obtainable from          #
# ftp://ftp.iucr.org/pub/cif_core.dic.                                       #
#                                                                            #
# Software is freely available for graphical display of the structure(s)     #
# in this CIF. For information consult the CIF software page                 #
# http://www.iucr.org/resources/cif/software.                                #
#                                                                            #
# This file may be used for bona fide research purposes within the           #
# scientific community so long as proper attribution is given to the journal # 
# article from which it was obtained.                                        #
#                                                                            #
##############################################################################
data_global
_audit_creation_method     'WinGX routine CIF_UPDATE'
_audit_conform_dict_name     cif_core.dic
_audit_conform_dict_version     2.4.3
_journal_data_validation_number     ?
_journal_date_recd_electronic     2022-12-01
_journal_date_accepted     2023-03-03
_journal_name_full     'Acta Crystallographica, Section C'
_journal_year     2023
_journal_volume     79
_journal_issue      4
_journal_page_first     0
_journal_page_last     0
_journal_paper_category     FA
_journal_paper_doi     10.1107/S205322962300205X
_journal_coeditor_code     QZ3003
_publ_contact_author_name
;
Marta E. G. Mosquera
;
_publ_contact_author_address
;
Department of Organic and Inorganic Chemistry
Institute of Chemical Research `Andr\'s M. del R\'o' (IQAR)
Universidad de Alcal\'a
Campus Universitario
28871 Alcal\'a de Henares
Madrid
Spain
;
_publ_contact_author_email     'martaeg.mosquera@uah.es'
_publ_contact_author_fax     ?
_publ_contact_author_phone     '0034918854779'
_publ_section_title
;
Pyridine-4-thiol as halogen-bond (HaB) acceptor: influence of the noncovalent
interaction in its reactivity
;
loop_
    _publ_author_name
    _publ_author_footnote
    _publ_author_address
    'Marta E. G. Mosquera' .
;
Department of Organic and Inorganic Chemistry
Institute of Chemical Research `Andr\'es M. del R\'io' (IQAR)
Universidad de Alcal\'a
Campus Universitario
28871 Alcal\'a de Henares
Madrid
Spain
;
    'Silvia Dortez' .
;
Department of Analytical Chemistry
Physical Chemistry and Chemical Engineering
Institute of Chemical Research `Andr\'es M. del R\'io' (IQAR)
Universidad de Alcal\'a
Campus Universitario
28871 Alcal\'a de Henares
Madrid
Spain
;
    "Francisco Fern\'andez-Palacio" .
;
Department of Organic and Inorganic Chemistry
Institute of Chemical Research `Andr\'es M. del R\'io' (IQAR)
Universidad de Alcal\'a
Campus Universitario
28871 Alcal\'a de Henares
Madrid
Spain
;
    "Pilar G\'omez-Sal" .
;
Department of Organic and Inorganic Chemistry
Institute of Chemical Research `Andr\'es M. del R\'io' (IQAR)
Universidad de Alcal\'a
Campus Universitario
28871 Alcal\'a de Henares
Madrid
Spain
;
_publ_section_synopsis
;
Pyridine-4-thiol has been explored as an acceptor for a HaB interaction. For
this compound, it is the S atom instead of the pyridine group that is the
moiety of choice for establishing the interactions, producing a betaine-type
structure. Interestingly, when left in solution, this compound evolves to the
formation of a methylene-bridged sulfide that implies the activation of the
CH~2~Cl~2~ solvent. The pre-organization imposed by the HaB seems to have a
clear influence on the outcome.
;
data_1
_audit_creation_method     'WinGX routine CIF_UPDATE'
_audit_conform_dict_name     cif_core.dic
_audit_conform_dict_version     2.4.5
_chemical_name_systematic
;
1,2,4,5-Tetrafluoro-3,6-diiodobenzene bis(pyridin-1-ium-4-ylsulfanide)
;
_chemical_formula_moiety     'C6 F4 I2, 2(C5 H5 N S)'
_chemical_formula_sum     'C16 H10 F4 I2 N2 S2'
_chemical_formula_iupac     'C6 F4 I2, 2C5 H5 N S'
_chemical_formula_weight     624.18
_symmetry_cell_setting     monoclinic
_symmetry_space_group_name_H-M     'P 21/c'
_symmetry_space_group_name_Hall     '-P 2ybc'
loop_
    _symmetry_equiv_pos_as_xyz
    'x, y, z'
    '-x, y+1/2, -z+1/2'
    '-x, -y, -z'
    'x, -y-1/2, z-1/2'
_cell_length_a     16.288(8)
_cell_length_b     5.790(4)
_cell_length_c     10.546(9)
_cell_angle_alpha     90
_cell_angle_beta     104.77(3)
_cell_angle_gamma     90
_cell_volume     961.7(12)
_cell_formula_units_Z     2
_cell_measurement_reflns_used     215
_cell_measurement_theta_min     3.16
_cell_measurement_theta_max     16.12
_cell_measurement_temperature     200(2)
_exptl_crystal_description     prism
_exptl_crystal_colour     'pale yellow'
_exptl_crystal_size_max     0.21
_exptl_crystal_size_mid     0.18
_exptl_crystal_size_min     0.15
_exptl_crystal_density_diffrn     2.155
_exptl_crystal_density_method     'not measured'
_exptl_crystal_F_000     588
_exptl_absorpt_coefficient_mu     3.527
_exptl_absorpt_correction_type     multi-scan
_exptl_absorpt_process_details
;
(Blessing, 1995)
;
_exptl_absorpt_correction_T_min     0.371
_exptl_absorpt_correction_T_max     0.426
_diffrn_ambient_temperature     200(2)
_diffrn_source     'Enraf Nonius FR590'
_diffrn_radiation_type     MoK\a
_diffrn_radiation_wavelength     0.71073
_diffrn_radiation_monochromator     graphite
_diffrn_measurement_device_type     'Nonius KappaCCD'
_diffrn_measurement_device     '95mm CCD camera on \k-goniostat'
_diffrn_measurement_method     'CCD rotation images, thick slices'
_diffrn_detector     'CCD plate'
_diffrn_detector_area_resol_mean     9
_diffrn_reflns_number     3983
_diffrn_reflns_av_R_equivalents     0.0403
_diffrn_reflns_av_unetI/netI     0.0728
_diffrn_reflns_theta_min     3.749
_diffrn_reflns_theta_max     27.482
_diffrn_reflns_theta_full     25.242
_diffrn_measured_fraction_theta_max     0.988
_diffrn_measured_fraction_theta_full     0.999
_diffrn_reflns_limit_h_min     0
_diffrn_reflns_limit_h_max     21
_diffrn_reflns_limit_k_min     -7
_diffrn_reflns_limit_k_max     7
_diffrn_reflns_limit_l_min     -13
_diffrn_reflns_limit_l_max     13
_diffrn_standards_number     0
_diffrn_standards_interval_count     .
_diffrn_standards_interval_time     .
_diffrn_standards_decay_%     ?
_diffrn_radiation_probe     x-ray
_refine_special_details
;
Data collection was performed at 200(2) K, with the crystals
covered with perfluorinated ether oil. Single crystals were mounted on a
Bruker-Nonius Kappa CCD single crystal diffractometer equipped with a
graphite-monochromated Mo-K\a radiation (\l = 0.71073 \%A). Multiscan
absorption correction procedures were applied to the data (Blessing, 1995).
The structure was solved using the WINGX package, (Farrugia, 2012) by
direct
methods (SHELXS-2013) and refined using full-matrix least-squares against
<i>F</i>^2^ (SHELXL-2016).(Sheldrick, 2015) All non-hydrogen atoms were
anisotropically refined.
Full-matrix least-squares refinements were carried out by minimizing
w(<i>Fo</i>^2^ - <i>Fc</i>^2^)^2^ with the SHELXL2014 weighting
scheme and stopped at shift/err < 0.001. The final residual electron density
maps showed no remarkable features. Crystallographic data for the structure
reported in this paper have been deposited with the Cambridge Crystallographic
Data Centre as supplementary publication no. CCDC-2222767 [<b>1</b>] and
2222766 [<b>2</b>].
;
_reflns_number_total     2181
_reflns_number_gt     1458
_reflns_threshold_expression     'I > 2\s(I)'
_refine_ls_structure_factor_coef     Fsqd
_refine_ls_matrix_type     full
_refine_ls_R_factor_all     0.0693
_refine_ls_R_factor_gt     0.0319
_refine_ls_wR_factor_gt     0.0612
_refine_ls_wR_factor_ref     0.0694
_refine_ls_goodness_of_fit_ref     0.934
_refine_ls_restrained_S_all     0.934
_refine_ls_number_reflns     2181
_refine_ls_number_parameters     122
_refine_ls_number_restraints     0
_refine_ls_number_constraints     0
_refine_ls_hydrogen_treatment     mixed
_refine_ls_weighting_scheme     calc
_refine_ls_weighting_details
                      'w=1/[\s^2^(Fo^2^)+(0.0226P)^2^] where P=(Fo^2^+2Fc^2^)/3'
_atom_sites_solution_hydrogens     mixed
_refine_ls_shift/su_max     0.001
_refine_ls_shift/su_mean     0
_refine_diff_density_max     0.991
_refine_diff_density_min     -1.091
_refine_ls_extinction_method     none
loop_
    _atom_type_symbol
    _atom_type_description
    _atom_type_scat_dispersion_real
    _atom_type_scat_dispersion_imag
    _atom_type_scat_source
    C C 0.0033 0.0016 'International Tables Vol C Tables 4.2.6.8 and 6.1.1.4'
    H H 0 0 'International Tables Vol C Tables 4.2.6.8 and 6.1.1.4'
    F F 0.0171 0.0103 'International Tables Vol C Tables 4.2.6.8 and 6.1.1.4'
    I I -0.4742 1.8119 'International Tables Vol C Tables 4.2.6.8 and 6.1.1.4'
    N N 0.0061 0.0033 'International Tables Vol C Tables 4.2.6.8 and 6.1.1.4'
    S S 0.1246 0.1234 'International Tables Vol C Tables 4.2.6.8 and 6.1.1.4'
_computing_data_collection
;
COLLECT (Nonius, 2004)
;
_computing_cell_refinement
;
DIRAX/LSQ (Duisenberg <i>et al.</i>,  2003)
;
_computing_data_reduction
;
EvalCCD (Duisenberg <i>et al.</i>,  2003)
;
_computing_structure_solution
;
SHELXT2018 (Sheldrick, 2015<i>a</i>)
;
_computing_structure_refinement
;
SHELXL2016 (Sheldrick, 2015<i>b</i>)
;
_computing_molecular_graphics
;
ORTEP-3 for Windows (Farrugia, 2012)
;
_computing_publication_material
;
WinGX (Farrugia, 2012)
;
loop_
    _atom_site_type_symbol
    _atom_site_label
    _atom_site_fract_x
    _atom_site_fract_y
    _atom_site_fract_z
    _atom_site_U_iso_or_equiv
    _atom_site_adp_type
    _atom_site_calc_flag
    _atom_site_occupancy
    _atom_site_disorder_assembly
    _atom_site_disorder_group
    C C1 0.8563(3) 0.0026(8) 0.2712(4) 0.0330(10) Uani d 1 . .
    C C2 0.7891(3) -0.1543(8) 0.2540(5) 0.0350(11) Uani d 1 . .
    H H2 0.74811 -0.136116 0.303246 0.042 Uiso calc 1 . .
    C C3 0.7815(3) -0.3326(8) 0.1679(5) 0.0397(11) Uani d 1 . .
    H H3 0.735913 -0.439004 0.158066 0.048 Uiso calc 1 . .
    C C4 0.9026(3) -0.2109(9) 0.1069(5) 0.0400(12) Uani d 1 . .
    H H4 0.94134 -0.231938 0.054024 0.048 Uiso calc 1 . .
    C C5 0.9132(3) -0.0325(9) 0.1917(4) 0.0387(11) Uani d 1 . .
    H H5 0.959431 0.070832 0.198036 0.046 Uiso calc 1 . .
    C C6 0.5758(3) 0.4353(8) 0.4694(4) 0.0312(10) Uani d 1 . .
    C C7 0.5349(3) 0.6360(8) 0.4217(5) 0.0365(11) Uani d 1 . .
    C C8 0.4605(3) 0.7008(8) 0.4527(5) 0.0354(11) Uani d 1 . .
    F F1 0.56773(17) 0.7763(5) 0.3454(3) 0.0503(8) Uani d 1 . .
    F F2 0.42425(16) 0.8996(4) 0.4053(3) 0.0434(7) Uani d 1 . .
    I I1 0.69103(2) 0.34216(5) 0.42717(3) 0.03545(12) Uani d 1 . .
    N N1 0.8384(3) -0.3580(7) 0.0967(4) 0.0380(9) Uani d 1 . .
    S S1 0.87081(7) 0.2220(2) 0.38297(12) 0.0365(3) Uani d 1 . .
    H H1 0.831(3) -0.461(8) 0.043(4) 0.032(14) Uiso d 1 . .
loop_
    _atom_site_aniso_label
    _atom_site_aniso_U_11
    _atom_site_aniso_U_22
    _atom_site_aniso_U_33
    _atom_site_aniso_U_12
    _atom_site_aniso_U_13
    _atom_site_aniso_U_23
    C1 0.032(2) 0.038(3) 0.030(3) 0.008(2) 0.008(2) 0.004(2)
    C2 0.035(2) 0.040(3) 0.036(3) -0.001(2) 0.018(2) 0.000(2)
    C3 0.045(3) 0.037(3) 0.041(3) 0.000(2) 0.018(2) 0.006(2)
    C4 0.032(2) 0.056(3) 0.036(3) 0.007(2) 0.014(2) -0.004(2)
    C5 0.033(2) 0.050(3) 0.035(3) -0.001(2) 0.013(2) -0.001(2)
    C6 0.027(2) 0.034(3) 0.034(3) 0.0017(19) 0.009(2) -0.004(2)
    C7 0.033(2) 0.041(3) 0.038(3) -0.005(2) 0.015(2) 0.003(2)
    C8 0.035(2) 0.030(3) 0.041(3) 0.004(2) 0.010(2) 0.002(2)
    F1 0.0504(17) 0.0465(17) 0.064(2) 0.0074(13) 0.0331(16) 0.0169(15)
    F2 0.0435(15) 0.0363(16) 0.0520(18) 0.0113(12) 0.0151(14) 0.0109(13)
    I1 0.03240(17) 0.03685(19) 0.0390(2) 0.00084(13) 0.01266(13) -0.00130(15)
    N1 0.046(2) 0.037(2) 0.032(2) 0.001(2) 0.0113(19) -0.003(2)
    S1 0.0339(6) 0.0380(7) 0.0417(7) -0.0022(5) 0.0170(6) -0.0026(5)
_geom_special_details
;
 All esds (except the esd in the dihedral angle between two l.s. planes)
 are estimated using the full covariance matrix.  The cell esds are taken
 into account individually in the estimation of esds in distances, angles
 and torsion angles; correlations between esds in cell parameters are only
 used when they are defined by crystal symmetry.  An approximate (isotropic)
 treatment of cell esds is used for estimating esds involving l.s. planes.
;
loop_
    _geom_bond_atom_site_label_1
    _geom_bond_atom_site_label_2
    _geom_bond_site_symmetry_2
    _geom_bond_distance
    _geom_bond_publ_flag
    C1 C2 . 1.398(6) ?
    C1 C5 . 1.415(5) ?
    C1 S1 . 1.708(5) ?
    C2 C3 . 1.360(6) ?
    C3 N1 . 1.341(6) ?
    C4 N1 . 1.332(6) ?
    C4 C5 . 1.348(6) ?
    C6 C7 . 1.370(6) ?
    C6 C8 3_666 1.376(6) ?
    C6 I1 . 2.107(4) ?
    C7 F1 . 1.346(5) ?
    C7 C8 . 1.385(6) ?
    C8 F2 . 1.332(5) ?
loop_
    _geom_angle_atom_site_label_1
    _geom_angle_atom_site_label_2
    _geom_angle_atom_site_label_3
    _geom_angle_site_symmetry_1
    _geom_angle_site_symmetry_3
    _geom_angle
    _geom_angle_publ_flag
    C2 C1 C5 . . 116.1(4) ?
    C2 C1 S1 . . 122.6(3) ?
    C5 C1 S1 . . 121.3(3) ?
    C3 C2 C1 . . 121.0(4) ?
    N1 C3 C2 . . 120.0(4) ?
    N1 C4 C5 . . 120.6(4) ?
    C4 C5 C1 . . 120.7(4) ?
    C7 C6 C8 . 3_666 117.6(4) ?
    C7 C6 I1 . . 121.0(3) ?
    C8 C6 I1 3_666 . 121.4(3) ?
    F1 C7 C6 . . 120.1(4) ?
    F1 C7 C8 . . 118.8(4) ?
    C6 C7 C8 . . 121.1(4) ?
    F2 C8 C6 . 3_666 120.1(4) ?
    F2 C8 C7 . . 118.5(4) ?
    C6 C8 C7 3_666 . 121.4(4) ?
    C4 N1 C3 . . 121.7(4) ?
_iucr_refine_instructions_details
;
TITL import_a.res in P2(1)/c
    shelx.res
    created by SHELXL-2018/3 at 11:46:21 on 30-Nov-2022
CELL  0.71073  16.2877   5.7903  10.5457   90.000  104.768   90.000
ZERR     2.00   0.0080   0.0040   0.0090    0.000    0.030    0.000
LATT   1
SYMM  - X, 1/2 + Y, 1/2 - Z
SFAC  C    H    F    I    N    S
UNIT  32 20 8 4 4 4
MERG   2
FMAP   2
PLAN   20
ACTA
TEMP   -73
BOND
LIST   4
L.S.  12
WGHT    0.022600
FVAR       0.45270
C1    1    0.856292    0.002569    0.271204    11.00000    0.03183    0.03755 =
         0.02969    0.00411    0.00804    0.00791
C2    1    0.789074   -0.154333    0.254011    11.00000    0.03473    0.03953 =
         0.03565   -0.00041    0.01802   -0.00127
AFIX  43
H2    2    0.748110   -0.136116    0.303246    11.00000   -1.20000
AFIX   0
C3    1    0.781493   -0.332576    0.167857    11.00000    0.04506    0.03657 =
         0.04109    0.00561    0.01772   -0.00022
AFIX  43
H3    2    0.735913   -0.439004    0.158066    11.00000   -1.20000
AFIX   0
C4    1    0.902646   -0.210919    0.106926    11.00000    0.03180    0.05578 =
         0.03552   -0.00424    0.01410    0.00688
AFIX  43
H4    2    0.941340   -0.231938    0.054024    11.00000   -1.20000
AFIX   0
C5    1    0.913242   -0.032472    0.191662    11.00000    0.03307    0.05002 =
         0.03544   -0.00070    0.01336   -0.00101
AFIX  43
H5    2    0.959431    0.070832    0.198036    11.00000   -1.20000
AFIX   0
C6    1    0.575788    0.435298    0.469410    11.00000    0.02670    0.03359 =
         0.03385   -0.00431    0.00888    0.00172
C7    1    0.534936    0.636010    0.421734    11.00000    0.03341    0.04065 =
         0.03837    0.00343    0.01463   -0.00530
C8    1    0.460522    0.700803    0.452658    11.00000    0.03496    0.03018 =
         0.04106    0.00205    0.00971    0.00363
F1    3    0.567729    0.776304    0.345382    11.00000    0.05043    0.04651 =
         0.06417    0.01691    0.03308    0.00736
F2    3    0.424250    0.899597    0.405278    11.00000    0.04345    0.03629 =
         0.05199    0.01087    0.01506    0.01127
I1    4    0.691033    0.342160    0.427169    11.00000    0.03240    0.03685 =
         0.03904   -0.00130    0.01266    0.00084
N1    5    0.838415   -0.358035    0.096701    11.00000    0.04605    0.03655 =
         0.03221   -0.00318    0.01130    0.00147
S1    6    0.870807    0.221995    0.382971    11.00000    0.03386    0.03796 =
         0.04171   -0.00264    0.01704   -0.00220
H1    2    0.830951   -0.461470    0.042914    11.00000    0.03164
HKLF    4
REM  import_a.res in P2(1)/c
REM wR2 = 0.0694, GooF = S = 0.934, Restrained GooF = 0.934 for all data
REM R1 = 0.0319 for 1458 Fo > 4sig(Fo) and 0.0693 for all 2181 data
REM 122 parameters refined using 0 restraints
END
WGHT      0.0225      0.0000
REM Highest difference peak  0.991,  deepest hole -1.091,  1-sigma level  0.129
Q1    1   0.6894 -0.0413  0.4243  11.00000  0.05    0.99
Q2    1   0.9221  0.1554  0.2170  11.00000  0.05    0.83
Q3    1   0.8716  0.4744  0.3806  11.00000  0.05    0.71
Q4    1   0.7501  0.2681  0.5594  11.00000  0.05    0.50
Q5    1   0.6912  0.2925  0.4820  11.00000  0.05    0.49
Q6    1   0.7292  0.3272  0.4388  11.00000  0.05    0.48
Q7    1   0.4994  0.7641  0.5324  11.00000  0.05    0.48
Q8    1   0.6851  0.2819  0.3769  11.00000  0.05    0.47
Q9    1   0.6929  0.4013  0.4730  11.00000  0.05    0.46
Q10   1   1.0495  0.0719  0.2052  11.00000  0.05    0.42
Q11   1   0.9310 -0.0031  0.3794  11.00000  0.05    0.40
Q12   1   0.7502  0.4711  0.5189  11.00000  0.05    0.40
Q13   1   0.6325  0.2556  0.2915  11.00000  0.05    0.40
Q14   1   0.7123  0.4582  0.5471  11.00000  0.05    0.40
Q15   1   0.6955  0.6015  0.4616  11.00000  0.05    0.38
Q16   1   0.7479 -0.5798  0.2537  11.00000  0.05    0.37
Q17   1   0.7007 -0.2162  0.0265  11.00000  0.05    0.37
Q18   1   0.3331  0.8587  0.3951  11.00000  0.05    0.37
Q19   1   0.4838  0.6777  0.3786  11.00000  0.05    0.36
Q20   1   0.8388 -0.3586  0.3208  11.00000  0.05    0.36
;
data_2
_audit_creation_method     'WinGX routine CIF_UPDATE'
_audit_conform_dict_name     cif_core.dic
_audit_conform_dict_version     2.4.3
_chemical_name_systematic
;
4,4'-[Methanediyldi(sulfanediyl)]dipyridinium dichloride
;
_chemical_formula_moiety     'C11 H12 N2 S2 2+, 2(Cl -)'
_chemical_formula_sum     'C11 H12 Cl2 N2 S2'
_chemical_formula_iupac     'C11 H12 N2 S2 2+, 2Cl -'
_chemical_formula_weight     307.25
_chemical_compound_source     'synthesis as described'
_chemical_absolute_configuration     unk
_symmetry_cell_setting     orthorhombic
_symmetry_space_group_name_H-M     F2dd
_symmetry_space_group_name_Hall     'F -2d 2'
loop_
    _symmetry_equiv_pos_as_xyz
    'x, y, z'
    'x+1/4, y+1/4, -z+1/4'
    'x, -y, -z'
    'x+1/4, -y+1/4, z+1/4'
    'x, y+1/2, z+1/2'
    'x+1/4, y+3/4, -z+3/4'
    'x, -y+1/2, -z+1/2'
    'x+1/4, -y+3/4, z+3/4'
    'x+1/2, y, z+1/2'
    'x+3/4, y+1/4, -z+3/4'
    'x+1/2, -y, -z+1/2'
    'x+3/4, -y+1/4, z+3/4'
    'x+1/2, y+1/2, z'
    'x+3/4, y+3/4, -z+1/4'
    'x+1/2, -y+1/2, -z'
    'x+3/4, -y+3/4, z+1/4'
_cell_length_a     8.0815(4)
_cell_length_b     17.2161(5)
_cell_length_c     18.9254(12)
_cell_angle_alpha     90
_cell_angle_beta     90
_cell_angle_gamma     90
_cell_volume     2633.1(2)
_cell_formula_units_Z     8
_cell_measurement_reflns_used     211
_cell_measurement_theta_min     3.42
_cell_measurement_theta_max     16.35
_cell_measurement_temperature     200(2)
_exptl_crystal_description     prism
_exptl_crystal_colour     brown
_exptl_crystal_size_max     0.4
_exptl_crystal_size_mid     0.3
_exptl_crystal_size_min     0.25
_exptl_crystal_density_diffrn     1.55
_exptl_crystal_density_method     'not measured'
_exptl_crystal_F_000     1264
loop_
    _exptl_crystal_face_index_h
    _exptl_crystal_face_index_k
    _exptl_crystal_face_index_l
    _exptl_crystal_face_perp_dist
    6 -5 14 0.14
    -7 6 -15 0.098
    1 6 -2 0.153
    0 -4 3 0.236
    -3 -2 -4 0.141
    1 7 -3 0.155
    2 -1 5 0.155
    -1 2 3 0.467
    -2 -1 4 0.049
    1 0 -2 0.126
    -1 -8 -2 0.247
    1 9 2 0.166
    -8 -7 -17 0.095
    3 4 6 0.144
    1 -17 8 0.225
_exptl_absorpt_coefficient_mu     0.788
_exptl_absorpt_correction_type     none
_diffrn_ambient_temperature     200(2)
_diffrn_source     'Enraf Nonius FR590'
_diffrn_radiation_type     MoK\a
_diffrn_radiation_wavelength     0.71073
_diffrn_radiation_monochromator     'horizonally mounted graphite crystal'
_diffrn_measurement_device_type     'Nonius KappaCCD'
_diffrn_measurement_device     '95mm CCD camera on \k-goniostat'
_diffrn_measurement_method     'CCD rotation images, thick slices'
_diffrn_detector     'CCD plate'
_diffrn_detector_area_resol_mean     9
_diffrn_reflns_number     4579
_diffrn_reflns_av_R_equivalents     0.0689
_diffrn_reflns_av_unetI/netI     0.0501
_diffrn_reflns_theta_min     3.199
_diffrn_reflns_theta_max     27.503
_diffrn_reflns_theta_full     25.242
_diffrn_measured_fraction_theta_max     0.996
_diffrn_measured_fraction_theta_full     0.995
_diffrn_reflns_limit_h_min     -10
_diffrn_reflns_limit_h_max     9
_diffrn_reflns_limit_k_min     -22
_diffrn_reflns_limit_k_max     22
_diffrn_reflns_limit_l_min     -22
_diffrn_reflns_limit_l_max     24
_diffrn_standards_number     0
_diffrn_standards_interval_count     .
_diffrn_standards_interval_time     .
_diffrn_standards_decay_%     ?
_diffrn_radiation_probe     x-ray
_refine_special_details
;
Data collection was performed at 200(2) K, with the crystals
covered with perfluorinated ether oil. Single crystals were mounted on a
Bruker-Nonius Kappa CCD single crystal diffractometer equipped with a
graphite-monochromated Mo-K\a radiation (\l = 0.71073 \%A). Multiscan
absorption correction procedures were applied to the data (Blessing, 1995).
The structure was solved using the WINGX package, (Farrugia, 2012) by
direct
methods (SHELXS-2013) and refined using full-matrix least-squares against
<i>F</i>^2^ (SHELXL-2016).(Sheldrick, 2015) All non-hydrogen atoms were
anisotropically refined.
Full-matrix least-squares refinements were carried out by minimizing
w(<i>Fo</i>^2^ - <i>Fc</i>^2^)^2^ with the SHELXL2014 weighting
scheme and stopped at shift/err < 0.001. The final residual electron density
maps showed no remarkable features. Crystallographic data for the structure
reported in this paper have been deposited with the Cambridge Crystallographic
Data Centre as supplementary publication no. CCDC-2222767 [<b>1</b>] and
2222766 [<b>2</b>].
;
_reflns_number_total     1386
_reflns_number_gt     1177
_reflns_threshold_expression     'I > 2\s(I)'
_refine_ls_structure_factor_coef     Fsqd
_refine_ls_matrix_type     full
_refine_ls_R_factor_all     0.0569
_refine_ls_R_factor_gt     0.0408
_refine_ls_wR_factor_gt     0.0914
_refine_ls_wR_factor_ref     0.1007
_refine_ls_goodness_of_fit_ref     1.096
_refine_ls_restrained_S_all     1.095
_refine_ls_number_reflns     1386
_refine_ls_number_parameters     84
_refine_ls_number_restraints     1
_refine_ls_number_constraints     0
_refine_ls_hydrogen_treatment     mixed
_refine_ls_weighting_scheme     calc
_refine_ls_weighting_details
             'w=1/[\s^2^(Fo^2^)+(0.0356P)^2^+12.0590P] where P=(Fo^2^+2Fc^2^)/3'
_atom_sites_solution_hydrogens     mixed
_refine_ls_shift/su_max     0.001
_refine_ls_shift/su_mean     0
_refine_diff_density_max     0.348
_refine_diff_density_min     -0.301
_refine_ls_extinction_method     none
_refine_ls_abs_structure_details
;
Flack <i>x</i> determined using 445 quotients [(I+)-(I-)]/[(I+)+(I-)]
(Parsons <i>et al.</i>,  2013)
;
_refine_ls_abs_structure_Flack     -0.01(11)
loop_
    _atom_type_symbol
    _atom_type_description
    _atom_type_scat_dispersion_real
    _atom_type_scat_dispersion_imag
    _atom_type_scat_source
    C C 0.0033 0.0016 'International Tables Vol C Tables 4.2.6.8 and 6.1.1.4'
    H H 0 0 'International Tables Vol C Tables 4.2.6.8 and 6.1.1.4'
    N N 0.0061 0.0033 'International Tables Vol C Tables 4.2.6.8 and 6.1.1.4'
    S S 0.1246 0.1234 'International Tables Vol C Tables 4.2.6.8 and 6.1.1.4'
    Cl Cl 0.1484 0.1585 'International Tables Vol C Tables 4.2.6.8 and 6.1.1.4'
_computing_data_collection
;
COLLECT (Nonius, 2004)
;
_computing_cell_refinement
;
DIRAX/LSQ (Duisenberg <i>et al.</i>,  2003)
;
_computing_data_reduction
;
EvalCCD (Duisenberg <i>et al.</i>,  2003)
;
_computing_structure_solution
;
SHELXS2013 (Sheldrick, 2008)
;
_computing_structure_refinement
;
SHELXL2014 (Sheldrick, 2015<i>b</i>)
;
_computing_molecular_graphics
;
ORTEP-3 for Windows (Farrugia, 2012)
;
_computing_publication_material
;
WinGX (Farrugia, 2012)
;
loop_
    _atom_site_type_symbol
    _atom_site_label
    _atom_site_fract_x
    _atom_site_fract_y
    _atom_site_fract_z
    _atom_site_U_iso_or_equiv
    _atom_site_adp_type
    _atom_site_calc_flag
    _atom_site_occupancy
    _atom_site_disorder_assembly
    _atom_site_disorder_group
    C C10 1.9499(10) 1.25 0.75 0.0248(15) Uani d 1 . .
    C C1 1.6370(7) 1.0985(3) 0.9457(3) 0.0323(13) Uani d 1 . .
    H H1 1.5814 1.0546 0.9619 0.039 Uiso calc 1 . .
    C C3 1.7388(8) 1.2237(3) 0.9678(3) 0.0300(13) Uani d 1 . .
    H H3 1.7541 1.2646 0.9992 0.036 Uiso calc 1 . .
    C C4 1.7957(7) 1.2300(3) 0.8997(3) 0.0260(12) Uani d 1 . .
    H H4 1.8489 1.275 0.8847 0.031 Uiso calc 1 . .
    C C5 1.7723(7) 1.1679(3) 0.8535(2) 0.0212(10) Uani d 1 . .
    C C6 1.6931(7) 1.1010(3) 0.8784(3) 0.0268(12) Uani d 1 . .
    H H6 1.679 1.0584 0.8487 0.032 Uiso calc 1 . .
    N N1 1.6613(6) 1.1590(3) 0.9894(2) 0.0283(11) Uani d 1 . .
    S S1 1.83235(15) 1.16275(8) 0.76516(6) 0.0270(4) Uani d 1 . .
    Cl Cl 1.25853(17) 1.16469(7) 0.86975(6) 0.0280(3) Uani d 1 . .
    H H10A 2.014(9) 1.262(3) 0.793(3) 0.04 Uiso d 1 . .
    H H1N 1.627(9) 1.153(4) 1.035(4) 0.05 Uiso d 1 . .
loop_
    _atom_site_aniso_label
    _atom_site_aniso_U_11
    _atom_site_aniso_U_22
    _atom_site_aniso_U_33
    _atom_site_aniso_U_12
    _atom_site_aniso_U_13
    _atom_site_aniso_U_23
    C10 0.025(4) 0.027(4) 0.023(3) 0 0 0.010(3)
    C1 0.034(3) 0.032(3) 0.031(3) -0.006(2) 0.000(2) 0.010(2)
    C3 0.043(4) 0.025(3) 0.021(2) 0.006(3) 0.001(2) -0.001(2)
    C4 0.035(3) 0.019(3) 0.024(2) -0.001(2) 0.000(2) 0.0028(19)
    C5 0.021(2) 0.024(2) 0.019(2) 0.000(2) 0.000(2) 0.0024(18)
    C6 0.031(3) 0.022(2) 0.027(3) -0.005(2) -0.002(2) -0.003(2)
    N1 0.036(3) 0.032(3) 0.017(2) 0.005(2) 0.0056(19) 0.0041(18)
    S1 0.0396(8) 0.0235(6) 0.0179(6) -0.0028(6) 0.0029(6) 0.0006(5)
    Cl 0.0376(7) 0.0253(6) 0.0210(6) -0.0034(5) 0.0058(6) -0.0024(5)
_geom_special_details
;
 All esds (except the esd in the dihedral angle between two l.s. planes)
 are estimated using the full covariance matrix.  The cell esds are taken
 into account individually in the estimation of esds in distances, angles
 and torsion angles; correlations between esds in cell parameters are only
 used when they are defined by crystal symmetry.  An approximate (isotropic)
 treatment of cell esds is used for estimating esds involving l.s. planes.
;
loop_
    _geom_bond_atom_site_label_1
    _geom_bond_atom_site_label_2
    _geom_bond_site_symmetry_2
    _geom_bond_distance
    _geom_bond_publ_flag
    C10 S1 . 1.800(4) ?
    C10 S1 7_576 1.800(4) ?
    C1 N1 . 1.344(7) ?
    C1 C6 . 1.354(7) ?
    C3 N1 . 1.342(7) ?
    C3 C4 . 1.371(7) ?
    C4 C5 . 1.394(7) ?
    C5 C6 . 1.400(7) ?
    C5 S1 . 1.743(5) ?
loop_
    _geom_angle_atom_site_label_1
    _geom_angle_atom_site_label_2
    _geom_angle_atom_site_label_3
    _geom_angle_site_symmetry_1
    _geom_angle_site_symmetry_3
    _geom_angle
    _geom_angle_publ_flag
    S1 C10 S1 . 7_576 116.3(4) ?
    N1 C1 C6 . . 120.4(5) ?
    N1 C3 C4 . . 120.6(5) ?
    C3 C4 C5 . . 118.9(5) ?
    C4 C5 C6 . . 118.8(4) ?
    C4 C5 S1 . . 127.1(4) ?
    C6 C5 S1 . . 114.0(4) ?
    C1 C6 C5 . . 119.7(5) ?
    C3 N1 C1 . . 121.6(5) ?
    C5 S1 C10 . . 104.89(19) ?
_iucr_refine_instructions_details
;
    shelx.res created by SHELXL-2014/7
TITL import in F 2 d d
CELL  0.71073   8.0815  17.2161  18.9254   90.000   90.000   90.000
ZERR     8.00   0.0004   0.0005   0.0012    0.000    0.000    0.000
LATT  -4
SYMM  1/4 + X, 1/4 + Y, 1/4 - Z
SYMM    X, - Y, - Z
SYMM  1/4 + X, 1/4 - Y, 1/4 + Z
SFAC  C    H    N    S    CL
UNIT  88 96 16 16 16
MERG   2
FMAP   2
PLAN   20
ACTA
BOND
LIST   4
L.S.   4
WGHT    0.035600   12.059000
FVAR       1.15236
C10   1    1.949932    1.250000    0.750000    10.50000    0.02494    0.02668 =
         0.02270    0.01013    0.00000    0.00000
C1    1    1.637017    1.098458    0.945740    11.00000    0.03381    0.03159 =
         0.03149    0.01005    0.00045   -0.00561
AFIX  43
H1    2    1.581386    1.054634    0.961899    11.00000   -1.20000
AFIX   0
C3    1    1.738816    1.223712    0.967776    11.00000    0.04342    0.02508 =
         0.02142   -0.00107    0.00079    0.00597
AFIX  43
H3    2    1.754092    1.264622    0.999196    11.00000   -1.20000
AFIX   0
C4    1    1.795656    1.230041    0.899739    11.00000    0.03535    0.01906 =
         0.02358    0.00278    0.00015   -0.00051
AFIX  43
H4    2    1.848889    1.274987    0.884693    11.00000   -1.20000
AFIX   0
C5    1    1.772275    1.167941    0.853507    11.00000    0.02099    0.02388 =
         0.01872    0.00237   -0.00043    0.00011
C6    1    1.693065    1.100955    0.878383    11.00000    0.03077    0.02238 =
         0.02717   -0.00343   -0.00224   -0.00513
AFIX  43
H6    2    1.679035    1.058370    0.848748    11.00000   -1.20000
AFIX   0
N1    3    1.661323    1.158977    0.989409    11.00000    0.03594    0.03191 =
         0.01712    0.00406    0.00565    0.00550
S1    4    1.832350    1.162751    0.765158    11.00000    0.03957    0.02353 =
         0.01792    0.00057    0.00289   -0.00284
CL    5    1.258530    1.164690    0.869750    11.00000    0.03763    0.02530 =
         0.02100   -0.00237    0.00581   -0.00336
H10A  2    2.014122    1.261634    0.793091    11.00000   10.04000
H1N   2    1.626942    1.153358    1.035105    11.00000   10.05000
HKLF    4
REM  import in F 2 d d
REM R1 =  0.0408 for    1177 Fo > 4sig(Fo)  and  0.0569 for all    1386 data
REM     84 parameters refined using      1 restraints
END
WGHT      0.0357     12.0241
REM Highest difference peak  0.348,  deepest hole -0.301,  1-sigma level  0.079
Q1    1   1.4120  1.1382  0.8689  11.00000  0.05    0.35
Q2    1   1.7711  1.0036  0.8718  11.00000  0.05    0.34
Q3    1   1.8190  1.0000  1.0000  10.50000  0.05    0.31
Q4    1   1.3295  1.1873  0.8745  11.00000  0.05    0.28
Q5    1   1.2197  1.0894  0.8494  11.00000  0.05    0.28
Q6    1   1.6680  1.1700  0.7504  11.00000  0.05    0.28
Q7    1   1.1392  1.1941  0.8541  11.00000  0.05    0.27
Q8    1   1.1021  1.1398  0.8776  11.00000  0.05    0.27
Q9    1   1.5863  1.2371  1.0072  11.00000  0.05    0.26
Q10   1   2.1025  1.3215  0.7890  11.00000  0.05    0.25
Q11   1   1.9911  1.1851  0.9107  11.00000  0.05    0.25
Q12   1   1.9366  1.1161  0.9215  11.00000  0.05    0.25
Q13   1   1.1833  1.1381  0.8599  11.00000  0.05    0.24
Q14   1   1.5391  1.1747  0.8426  11.00000  0.05    0.24
Q15   1   1.8566  1.1049  0.8817  11.00000  0.05    0.24
Q16   1   1.5928  1.1721  0.8227  11.00000  0.05    0.24
Q17   1   1.2398  1.2339  0.8694  11.00000  0.05    0.24
Q18   1   1.4282  1.1857  0.8783  11.00000  0.05    0.23
Q19   1   1.8443  1.2346  0.8955  11.00000  0.05    0.23
Q20   1   1.3979  1.1793  0.8242  11.00000  0.05    0.23
;
