# Supplementary material for: Pyridine-4-thiol as halo­gen-bond (HaB) acceptor: influence of the noncovalent inter­action in its reactivity
Source: Acta Crystallogr C Struct Chem. 2023 Mar 15;79(Pt 4):112–7. doi: 10.1107/S205322962300205X (PMC10074038; doi:10.1107/S205322962300205X)
Supplement: Supplementary file 2 [file c-79-00112-1sup2.hkl]

#
# h,k,l, Fc-squared, Fo-squared, sigma(Fo-squared), status flag
#
data_1
_shelx_title ' import_a.res in P2(1)/c'
_shelx_refln_list_code          4
_shelx_F_calc_maximum      226.94
_exptl_crystal_F_000       588.00
_reflns_d_resolution_high  0.7701

loop_
 _space_group_symop_operation_xyz
 'x, y, z'
 '-x, y+1/2, -z+1/2'
 '-x, -y, -z'
 'x, -y-1/2, z-1/2'

_cell_length_a    16.2877
_cell_length_b     5.7903
_cell_length_c    10.5457
_cell_angle_alpha  90.000
_cell_angle_beta  104.768
_cell_angle_gamma  90.000

_shelx_F_squared_multiplier     1.000

loop_
 _refln_index_h
 _refln_index_k
 _refln_index_l
 _refln_F_squared_calc
 _refln_F_squared_meas
 _refln_F_squared_sigma
 _refln_observed_status
   3   0   0        107.54        148.29        23.57 o
   4   0   0       3416.55       3587.02       124.77 o
   5   0   0      23834.09      24056.29       802.49 o
   6   0   0       1587.39       1524.82        66.36 o
   7   0   0      21084.80      20793.27       895.26 o
   8   0   0      21055.89      21084.14      1048.57 o
   9   0   0       5716.37       5759.07       215.19 o
  10   0   0       5621.66       5308.49       275.55 o
  11   0   0       9898.76       9521.95       309.07 o
  12   0   0       1127.95       1101.03        70.02 o
  13   0   0       5461.50       5768.39       216.90 o
  14   0   0         91.50        110.62        38.65 o
  15   0   0       1364.35       1395.07       101.93 o
  16   0   0       2698.71       3181.92       155.56 o
  17   0   0         12.85         74.90        55.04 o
  18   0   0       2725.58       2817.90       162.15 o
  19   0   0        822.75        922.34       123.70 o
  20   0   0         18.23          6.83       107.06 o
   1   1   0      15092.18      15235.74       584.38 o
   2   1   0      11195.65      10911.89       286.03 o
   3   1   0        899.85        735.38        41.52 o
   4   1   0      24617.32      24487.77       518.87 o
   5   1   0       6029.58       6384.32       143.57 o
   6   1   0      20355.44      20544.58       401.45 o
   7   1   0       6025.46       6111.71       137.91 o
   8   1   0       1998.24       2021.95        70.33 o
   9   1   0       3929.90       3918.93       113.23 o
  10   1   0       5051.87       4985.61       144.95 o
  11   1   0       3299.82       3356.35        93.53 o
  12   1   0       6175.11       6127.20       201.01 o
  13   1   0         67.26         58.34        24.35 o
  14   1   0        680.99        665.00        46.21 o
  15   1   0       2558.75       2684.79        99.75 o
  16   1   0        121.50        103.91        36.45 o
  17   1   0       3479.38       3793.80       127.99 o
  18   1   0         12.81         17.59        48.78 o
  19   1   0        463.93        525.26        89.79 o
  20   1   0        396.22        438.21        88.31 o
   0   2   0      15488.49      15428.96       404.22 o
   1   2   0        396.24        363.68        17.07 o
   2   2   0       1562.00       1499.64        52.11 o
   3   2   0        176.87        157.54        14.57 o
   4   2   0         94.88         91.24        23.26 o
   5   2   0       4419.22       4526.90       108.44 o
   6   2   0        905.66        955.41        32.83 o
   7   2   0       1591.40       1459.83        57.06 o
   8   2   0        784.35        781.19        34.15 o
   9   2   0       1409.35       1404.85        43.13 o
  10   2   0        719.53        692.77        47.23 o
  11   2   0       1403.80       1405.46        66.41 o
  12   2   0       1240.67       1190.56        45.31 o
  13   2   0        484.04        466.34        42.22 o
  14   2   0        193.01        148.86        31.42 o
  15   2   0         15.90        -17.44        56.91 o
  16   2   0        754.06        775.07        51.92 o
  17   2   0         24.35         44.57        60.24 o
  18   2   0        141.79         73.99        61.44 o
  19   2   0         21.22         36.68       102.66 o
   1   3   0         66.16         56.05        14.22 o
   2   3   0       5065.90       5134.59       142.48 o
   3   3   0        128.64        128.17        21.79 o
   4   3   0          2.13        -26.31        26.31 o
   5   3   0       1244.94       1359.99        51.66 o
   6   3   0          3.08         -5.84        23.50 o
   7   3   0        177.39        140.91        27.23 o
   8   3   0        206.60        191.48        23.14 o
   9   3   0       2765.91       2884.00        92.57 o
  10   3   0        278.32        278.68        25.82 o
  11   3   0        191.76        193.74        28.53 o
  12   3   0         74.39         61.46        42.00 o
  13   3   0         53.82         24.66        37.31 o
  14   3   0        234.71        233.69        41.13 o
  15   3   0          5.49         -9.09        49.06 o
  16   3   0        305.26        354.72        64.17 o
  17   3   0         51.45         14.15        68.80 o
  18   3   0        236.48        151.92        89.23 o
   0   4   0       2908.66       2852.01       116.09 o
   1   4   0       2023.67       2078.70        68.40 o
   2   4   0       3005.36       2905.22        79.11 o
   3   4   0       4091.10       4251.57       139.43 o
   4   4   0       1030.70       1040.43        54.06 o
   5   4   0        932.42        797.25        68.76 o
   6   4   0       1166.21       1167.40        49.24 o
   7   4   0        168.25        142.71        37.53 o
   8   4   0       4386.57       4716.44       137.96 o
   9   4   0          0.19         -2.72        36.31 o
  10   4   0       1768.12       1960.15       100.12 o
  11   4   0        639.51        608.38        82.61 o
  12   4   0          2.57        -28.00        99.25 o
  13   4   0       1272.36       1279.56        90.40 o
  14   4   0        276.88        213.58        57.07 o
  15   4   0        577.72        613.75        65.21 o
  16   4   0        165.25        178.49       110.86 o
  17   4   0         11.71        -85.49       241.64 o
   1   5   0       2061.78       2059.13        82.59 o
   2   5   0       3529.24       3538.90       156.04 o
   3   5   0        834.07        798.24        71.17 o
   4   5   0       6247.42       6531.14       231.22 o
   5   5   0         85.59        116.37        32.79 o
   6   5   0       1686.80       1683.67       123.21 o
   7   5   0       2090.72       2049.79       145.97 o
   8   5   0         81.02         17.35        43.12 o
   9   5   0       3541.74       3614.35       231.29 o
  10   5   0        212.70        120.76        79.18 o
  11   5   0        397.69        363.69        82.22 o
  12   5   0        911.63        868.13       123.09 o
  13   5   0        153.88        134.77        86.39 o
  14   5   0       1254.60       1324.27       181.18 o
  15   5   0        571.52        587.89       121.70 o
   0   6   0       2023.75       1759.77       274.38 o
   1   6   0        116.14         22.76        59.80 o
   2   6   0       1896.83       1683.59       215.94 o
   3   6   0       1424.61       1264.31       233.03 o
   4   6   0        137.80         77.29        84.27 o
   5   6   0       1529.00       1418.66       215.84 o
   6   6   0       1053.21        927.45       157.27 o
   7   6   0         55.83         40.83        78.26 o
   8   6   0       1275.54       1316.42       120.48 o
   9   6   0         11.45        -47.34       118.68 o
  10   6   0        816.52        807.04       192.28 o
  11   6   0        472.49        453.88       154.41 o
  12   6   0         81.70        -66.91       164.20 o
   1   7   0        178.34        213.43       116.72 o
   2   7   0        343.92        329.37       126.25 o
   3   7   0         90.66        169.17       114.62 o
   4   7   0        405.97        386.24       105.55 o
   5   7   0         16.89         31.60       123.68 o
   6   7   0        263.14        304.75       140.82 o
   7   7   0        372.22        426.03       142.28 o
 -20   1   1        418.86        459.20        83.62 o
 -19   1   1        150.05        147.34        47.07 o
 -18   1   1        706.40        748.39        56.63 o
 -17   1   1        116.53         89.21        41.55 o
 -16   1   1         60.94         50.89        28.62 o
 -15   1   1       1192.35       1188.28        53.08 o
 -14   1   1         71.82         53.74        24.36 o
 -13   1   1       2612.18       2634.67        79.31 o
 -12   1   1       1023.08        952.84        34.50 o
 -11   1   1        311.10        270.85        30.91 o
 -10   1   1       4103.10       4139.42        98.81 o
  -9   1   1        302.39        271.85        15.27 o
  -8   1   1       2499.52       2448.96        70.04 o
  -7   1   1       3362.13       3382.00        76.07 o
  -6   1   1        178.63        171.90        12.03 o
  -5   1   1       8375.88       7987.98       169.76 o
  -4   1   1       1579.12       1561.68        44.07 o
  -3   1   1       3209.96       3057.22        94.03 o
  -2   1   1      13939.90      13820.80       280.06 o
  -1   1   1        626.79        677.43        35.05 o
   0   1   1       6759.40       6672.93       217.36 o
   1   1   1       5245.76       5082.25       179.73 o
   2   1   1       1710.17       1716.29        64.54 o
   3   1   1      14302.83      14626.18       359.03 o
   4   1   1         32.61          3.77        20.11 o
   5   1   1       8513.73       8599.24       234.43 o
   6   1   1       3162.41       2938.74        86.14 o
   7   1   1        373.32        458.89        29.32 o
   8   1   1       5321.11       5389.72       160.38 o
   9   1   1       1980.37       1984.08        72.14 o
  10   1   1        993.60        973.23        42.16 o
  11   1   1       1163.95       1101.94       117.04 o
  12   1   1          3.71         -2.98        28.45 o
  13   1   1       1152.15       1188.23        68.97 o
  14   1   1       1056.01       1016.12        54.48 o
  15   1   1         12.26         37.00        45.39 o
  16   1   1       1082.08       1136.46        87.76 o
  17   1   1         76.49         22.18        50.88 o
  18   1   1        351.20        405.12        76.99 o
  19   1   1        194.40        222.25       128.41 o
 -20   2   1        347.05        494.11        93.82 o
 -19   2   1       1129.05       1367.52       166.34 o
 -18   2   1          2.42         -1.09        67.35 o
 -17   2   1       1547.62       1635.47        81.71 o
 -16   2   1       1335.94       1413.38       106.57 o
 -15   2   1        147.47        157.83        30.88 o
 -14   2   1       3775.61       4053.76       115.58 o
 -13   2   1        193.97        183.12        23.40 o
 -12   2   1       4701.63       4816.41       130.26 o
 -11   2   1       3936.46       3868.15        97.66 o
 -10   2   1         99.03         96.61        16.32 o
  -9   2   1      10255.15      10591.79       224.13 o
  -8   2   1       7643.13       7730.45       174.87 o
  -7   2   1       5579.06       5960.26       141.31 o
  -6   2   1       5307.21       5020.77       116.96 o
  -5   2   1          5.07          6.00        14.47 o
  -4   2   1      10747.35      10618.49       224.99 o
  -3   2   1      22401.07      22170.73       506.84 o
  -2   2   1       2036.29       1949.35        57.22 o
  -1   2   1      27403.02      27210.54       611.64 o
   0   2   1       4530.96       4610.74       145.87 o
   1   2   1       7335.80       7254.98       357.87 o
   2   2   1      13433.60      13616.36       349.50 o
   3   2   1        103.90        112.14        23.50 o
   4   2   1      11680.91      12023.23       287.32 o
   5   2   1       5366.65       5447.08       140.99 o
   6   2   1       3942.30       4110.12       114.60 o
   7   2   1      13139.81      13615.05       297.20 o
   8   2   1       1293.01       1324.05        53.42 o
   9   2   1       4377.48       4360.65       148.51 o
  10   2   1       5567.30       5489.37       183.88 o
  11   2   1         63.15         50.60        39.16 o
  12   2   1       3213.12       3426.02       123.69 o
  13   2   1        646.89        623.38        40.85 o
  14   2   1       2070.51       2090.97        77.84 o
  15   2   1       2522.45       2648.93       126.87 o
  16   2   1          3.77         62.18        70.42 o
  17   2   1        610.65        741.97        84.21 o
  18   2   1        860.28        934.75       102.03 o
  19   2   1         25.28        -81.49       127.87 o
 -19   3   1         52.75        119.06       134.04 o
 -18   3   1       1404.84       1605.50       126.14 o
 -17   3   1        176.12        292.94        65.04 o
 -16   3   1        645.39        739.28        86.66 o
 -15   3   1       1342.08       1375.26        96.64 o
 -14   3   1         21.21         52.87        52.28 o
 -13   3   1       5471.34       5840.34       217.99 o
 -12   3   1       3373.38       3437.75       126.28 o
 -11   3   1        664.92        601.61        47.16 o
 -10   3   1       4707.54       4941.62       128.77 o
  -9   3   1        476.80        485.61        29.27 o
  -8   3   1       5522.01       5587.14       142.60 o
  -7   3   1       5574.53       5605.14       142.18 o
  -6   3   1        860.99        827.06        37.70 o
  -5   3   1      16260.17      16830.97       438.14 o
  -4   3   1       6589.67       6832.59       189.23 o
  -3   3   1       6365.31       6344.94       185.27 o
  -2   3   1       9267.49       9154.55       250.92 o
  -1   3   1          0.10          4.53        31.08 o
   0   3   1       8123.79       8614.36       287.80 o
   1   3   1      10995.51      11637.11       563.93 o
   2   3   1       1368.43       1362.72        51.97 o
   3   3   1      15457.45      15949.07       337.92 o
   4   3   1        398.45        321.36        49.10 o
   5   3   1       7374.64       7880.70       191.65 o
   6   3   1       8218.47       8766.88       261.55 o
   7   3   1        131.13        137.01        32.13 o
   8   3   1       8290.00       8690.15       245.69 o
   9   3   1       2226.12       2318.13        75.31 o
  10   3   1       2165.06       2255.87       133.46 o
  11   3   1       1965.85       2162.30        77.70 o
  12   3   1        209.94        204.29        34.10 o
  13   3   1       2453.47       2561.30        95.10 o
  14   3   1       3330.27       3494.78       124.85 o
  15   3   1        247.40        253.91        47.33 o
  16   3   1       1124.86       1120.14        78.00 o
  17   3   1        177.27         -6.91        82.47 o
  18   3   1        356.23        380.62        95.60 o
 -17   4   1        361.33        382.12       144.04 o
 -16   4   1        265.42        275.55       141.85 o
 -15   4   1         56.45         17.76        63.03 o
 -14   4   1       1899.47       1934.28       107.34 o
 -13   4   1         81.12         36.04        52.63 o
 -12   4   1       1156.07       1083.05        62.88 o
 -11   4   1        790.80        816.54        56.56 o
 -10   4   1         21.65         31.15        55.63 o
  -9   4   1       2599.27       2877.06       113.16 o
  -8   4   1       1244.69       1243.02        60.76 o
  -7   4   1       2478.44       2568.51        93.80 o
  -6   4   1       2738.38       2749.50        95.56 o
  -5   4   1        340.12        330.16        28.40 o
  -4   4   1       1366.77       1246.85       100.42 o
  -3   4   1       4672.99       4999.72       190.37 o
  -2   4   1       1194.57       1115.70        54.88 o
  -1   4   1       5333.67       5448.59       280.16 o
   0   4   1        285.30        219.62        25.15 o
   1   4   1       1486.29       1429.40        56.35 o
   2   4   1       6277.92       6583.75       165.40 o
   3   4   1         34.03         21.97        26.60 o
   4   4   1       3310.85       3490.13       119.90 o
   5   4   1        485.40        426.59        55.58 o
   6   4   1        419.98        422.55        45.38 o
   7   4   1       3699.14       3971.59       151.29 o
   8   4   1        573.86        550.45        51.67 o
   9   4   1       2046.72       2205.90       142.83 o
  10   4   1       1182.94       1192.12        68.58 o
  11   4   1         34.80         31.81        41.32 o
  12   4   1       1050.37       1033.97        68.35 o
  13   4   1        318.64        352.14        57.86 o
  14   4   1        543.48        493.73        69.28 o
  15   4   1        788.53        809.52       101.10 o
  16   4   1          8.01         23.03       129.94 o
 -15   5   1        166.15         55.87       125.31 o
 -14   5   1          6.77        -44.16       158.34 o
 -13   5   1        310.61        166.12       100.26 o
 -12   5   1          0.74         38.97        58.92 o
 -11   5   1         34.52         96.93        48.12 o
 -10   5   1         28.23          6.94        49.71 o
  -9   5   1         70.52         27.24        36.68 o
  -8   5   1        654.65        503.66        69.92 o
  -7   5   1        100.86         48.72        39.02 o
  -6   5   1        299.14        307.03        44.68 o
  -5   5   1         84.21         63.63        44.57 o
  -4   5   1        610.12        604.55        58.97 o
  -3   5   1         39.05         18.83        45.14 o
  -2   5   1        355.84        378.45        43.94 o
  -1   5   1        523.59        465.42        40.68 o
   0   5   1        155.16        114.59        54.80 o
   1   5   1         33.38         30.12        25.94 o
   2   5   1         57.73         41.16        27.40 o
   3   5   1       1777.77       1687.60       120.53 o
   4   5   1         58.48         22.32        37.35 o
   5   5   1        127.37        127.54        44.30 o
   6   5   1         59.84         13.59        64.28 o
   7   5   1         81.31         36.64        37.62 o
   8   5   1        298.59        185.01        59.26 o
   9   5   1         63.12         14.77        81.76 o
  10   5   1        233.14        329.51        90.87 o
  11   5   1         14.10        -53.40        93.95 o
  12   5   1         82.19         39.03        62.35 o
  13   5   1         34.39         60.81        83.90 o
  14   5   1        161.09        179.62       117.35 o
 -12   6   1          0.53       -179.57       179.57 o
 -11   6   1        449.43        382.84       195.55 o
 -10   6   1         14.55         55.90       133.90 o
  -9   6   1         95.66        132.49        83.05 o
  -8   6   1          5.03         51.41        69.17 o
  -7   6   1         29.26        -27.44        77.03 o
  -6   6   1        357.35        315.40        75.96 o
  -5   6   1        131.75         96.43        53.21 o
  -4   6   1        664.57        465.32        79.98 o
  -3   6   1        126.92        138.04        64.96 o
  -2   6   1        378.87        239.93        65.44 o
  -1   6   1        295.65        238.08        57.20 o
   0   6   1        100.78         81.74        50.75 o
   1   6   1        352.51        354.73        52.06 o
   2   6   1          2.70        -34.38        67.10 o
   3   6   1         29.71        -33.11        87.65 o
   4   6   1        369.64        209.21        55.45 o
   5   6   1        656.06        464.08       112.03 o
   6   6   1         35.00         80.26        62.25 o
   7   6   1         87.36         28.21        82.76 o
   8   6   1         37.49         14.90        87.29 o
   9   6   1          4.26         50.65        81.22 o
  10   6   1        111.51         52.34        95.80 o
  11   6   1          4.57         -5.98       178.38 o
  -7   7   1        452.10        317.34       344.79 o
  -6   7   1          2.75         28.23       245.34 o
  -5   7   1        883.75        901.03       186.58 o
  -4   7   1         70.29         75.86        86.70 o
  -3   7   1        371.34        245.67       100.23 o
  -2   7   1        452.14        442.85       129.51 o
  -1   7   1         70.34         25.17       111.31 o
   0   7   1        640.79        453.27       255.15 o
   1   7   1        415.18        438.00       126.99 o
   2   7   1        140.20         49.72       115.64 o
   3   7   1        318.08        243.10       171.03 o
   4   7   1        119.95        126.93       100.64 o
   5   7   1        404.46        212.93       141.03 o
   6   7   1        695.01        370.00       149.60 o
 -21   0   2        574.42        684.36       131.02 o
 -20   0   2        648.87        718.03       101.40 o
 -19   0   2          1.04         72.80        63.92 o
 -18   0   2        828.07        872.86        82.12 o
 -17   0   2       6201.52       6483.54       275.31 o
 -16   0   2        941.42        958.15        70.27 o
 -15   0   2       7379.97       8084.38       344.60 o
 -14   0   2         55.88         64.22        52.26 o
 -13   0   2        505.36        541.88        42.55 o
 -12   0   2       8187.26       8392.28       357.48 o
 -11   0   2        372.83        385.29        35.04 o
 -10   0   2      17472.41      18197.92       526.02 o
  -9   0   2       1856.54       1761.57        84.61 o
  -8   0   2       3470.79       3437.32       119.74 o
  -7   0   2      28319.82      29049.41       846.26 o
  -6   0   2       9067.08       9267.62       266.13 o
  -5   0   2      28054.23      28041.34       774.83 o
  -4   0   2      16275.04      15386.95       530.36 o
  -3   0   2       3312.50       3308.20       134.63 o
  -2   0   2      17798.42      16052.77       622.63 o
  -1   0   2        741.98        766.87        42.06 o
   0   0   2      13227.79      12165.31       578.96 o
   1   0   2      51502.42      48790.84      2780.58 o
   2   0   2       4944.41       4410.99       205.09 o
   3   0   2      16675.55      15196.31       746.33 o
   4   0   2      11763.93      10866.95       362.94 o
   5   0   2       1175.44       1048.47        90.03 o
   6   0   2      32439.08      30766.04      1109.86 o
   7   0   2        215.90        184.59        36.16 o
   8   0   2      10667.51      10655.18       364.60 o
   9   0   2       3189.64       3056.86       166.98 o
  10   0   2        607.56        535.97        57.24 o
  11   0   2       7638.85       7903.39       277.89 o
  12   0   2       3190.32       3027.82       255.79 o
  13   0   2       3020.43       3037.73       187.57 o
  14   0   2       2369.72       2368.15       126.97 o
  15   0   2        422.84        381.78        60.26 o
  16   0   2       1277.00       1274.30        97.79 o
  17   0   2       1492.71       1559.17       150.34 o
  18   0   2        491.85        605.02       119.84 o
  19   0   2        943.65        843.19       148.39 o
 -20   1   2        152.90        144.08        70.61 o
 -19   1   2        543.16        568.70       145.36 o
 -18   1   2        328.02        357.25        82.63 o
 -17   1   2        850.30        856.15        51.17 o
 -16   1   2       2643.81       2697.27        95.93 o
 -15   1   2         11.19         48.24        35.01 o
 -14   1   2       2713.12       2783.82        84.45 o
 -13   1   2       3881.65       3853.91       116.34 o
 -12   1   2         63.85         79.12        23.59 o
 -11   1   2      11242.15      11629.48       247.51 o
 -10   1   2        399.01        424.72        19.67 o
  -9   1   2       7462.64       7417.38       159.50 o
  -8   1   2        902.60        815.27        25.98 o
  -7   1   2        267.46        303.59        21.59 o
  -6   1   2      21842.87      22397.20       422.94 o
  -5   1   2      22430.25      22437.90       464.87 o
  -4   1   2       9382.45       9413.23       246.90 o
  -3   1   2       9304.42       9083.14       395.64 o
  -2   1   2       4375.74       4372.67       187.13 o
  -1   1   2       1669.70       1614.12        98.66 o
   0   1   2      23744.75      24099.24      1247.34 o
   1   1   2      34244.69      34741.21       818.88 o
   2   1   2      42253.72      39900.59      1466.15 o
   3   1   2        986.96        883.67        45.59 o
   4   1   2         10.68         16.97        29.96 o
   5   1   2      14717.65      14117.67       311.91 o
   6   1   2        435.31        426.74        49.91 o
   7   1   2       8123.43       8049.11       219.18 o
   8   1   2        722.30        727.53        36.99 o
   9   1   2       1839.22       1789.26        69.27 o
  10   1   2       9132.92       9429.11       272.36 o
  11   1   2       1256.30       1295.41        65.24 o
  12   1   2       3715.28       3770.00       140.43 o
  13   1   2       1409.07       1416.53        68.42 o
  14   1   2        104.42        134.07        36.19 o
  15   1   2       1069.27       1062.36        62.01 o
  16   1   2        731.64        689.17        81.92 o
  17   1   2        468.50        415.68       122.23 o
  18   1   2        916.54        982.23       101.78 o
  19   1   2          7.86         81.05       117.67 o
 -20   2   2         78.25         84.52        96.52 o
 -19   2   2          0.03         -6.41        85.98 o
 -18   2   2        140.23         86.60        56.77 o
 -17   2   2        994.69        858.84        63.19 o
 -16   2   2         48.22         48.10        31.02 o
 -15   2   2        489.25        455.07        35.89 o
 -14   2   2        106.10         83.69        44.51 o
 -13   2   2        184.21        171.69        26.23 o
 -12   2   2       1068.63       1047.46        37.95 o
 -11   2   2          0.06         15.66        26.29 o
 -10   2   2       3624.47       3502.48       101.15 o
  -9   2   2        603.21        549.85        25.41 o
  -8   2   2         62.15         78.80        14.41 o
  -7   2   2       1044.48        943.11        54.60 o
  -6   2   2       1250.98       1125.86        37.22 o
  -5   2   2       7151.55       7658.98       169.58 o
  -4   2   2        303.80        300.00        24.25 o
  -3   2   2       1750.83       1721.67        67.88 o
  -2   2   2       1697.22       1608.03        78.78 o
  -1   2   2       7088.24       7124.83       215.29 o
   0   2   2       2343.12       2361.07        84.89 o
   1   2   2       2864.47       2915.64        81.91 o
   2   2   2          0.09         24.92        36.68 o
   3   2   2         14.21         26.85        22.76 o
   4   2   2       1370.01       1401.34        58.24 o
   5   2   2       1383.33       1493.89        71.68 o
   6   2   2       7625.86       8001.63       402.54 o
   7   2   2         25.51         39.75        27.12 o
   8   2   2        793.61        750.49        55.09 o
   9   2   2        326.01        293.45        36.06 o
  10   2   2        661.66        679.50        56.38 o
  11   2   2        566.16        583.86        41.40 o
  12   2   2        144.45        171.59        36.95 o
  13   2   2       1444.42       1513.92        98.57 o
  14   2   2        191.78        127.30        38.56 o
  15   2   2        192.92        163.08        60.53 o
  16   2   2         49.08         31.02        57.37 o
  17   2   2        734.70        640.94       110.53 o
  18   2   2        158.88         98.13        91.28 o
 -19   3   2         86.23        349.77       378.80 o
 -18   3   2         45.96        -61.68       149.12 o
 -17   3   2        141.31        102.37       116.91 o
 -16   3   2         25.08        -42.74        56.69 o
 -15   3   2        410.44        350.02        68.44 o
 -14   3   2         91.12        122.71        41.86 o
 -13   3   2        212.98        177.70        41.33 o
 -12   3   2        218.83        251.93        35.07 o
 -11   3   2         99.78        125.77        46.48 o
 -10   3   2          1.92          8.29        27.70 o
  -9   3   2        180.16        171.39        22.94 o
  -8   3   2       1798.27       1769.45        95.62 o
  -7   3   2         13.99         17.39        26.69 o
  -6   3   2        105.47         48.11        15.56 o
  -5   3   2          0.56          5.63        23.95 o
  -4   3   2        198.46        146.16        21.76 o
  -3   3   2        860.56        801.00        72.61 o
  -2   3   2          6.56         -1.16        24.52 o
  -1   3   2       1522.35       1509.41        48.30 o
   0   3   2         62.40         41.76        24.32 o
   1   3   2         92.82         59.18        14.32 o
   2   3   2        607.08        615.65        31.78 o
   3   3   2        655.97        636.54        38.65 o
   4   3   2       1361.99       1347.85        58.85 o
   5   3   2         15.65         15.17        46.73 o
   6   3   2         70.72         41.02        47.31 o
   7   3   2         62.72         -1.92        35.63 o
   8   3   2        643.92        577.18        45.24 o
   9   3   2        861.17        763.22        50.52 o
  10   3   2        234.59        192.88        33.11 o
  11   3   2         34.87         -8.56        47.65 o
  12   3   2         59.27         36.56        54.05 o
  13   3   2        256.05        257.06        76.63 o
  14   3   2          0.15         53.27        41.86 o
  15   3   2         94.28         65.60        76.71 o
  16   3   2         40.13         84.70        56.08 o
  17   3   2          8.63          5.00       110.14 o
 -17   4   2         57.47         54.36       111.30 o
 -16   4   2         52.87        -12.49       135.90 o
 -15   4   2       1032.66        952.85        81.18 o
 -14   4   2        607.35        610.62        53.84 o
 -13   4   2       1596.87       1618.86       157.77 o
 -12   4   2        714.02        731.23        60.71 o
 -11   4   2         82.20        109.64        33.94 o
 -10   4   2        105.05         85.07        27.45 o
  -9   4   2       1583.44       1584.93        63.15 o
  -8   4   2       2105.26       1991.96        79.20 o
  -7   4   2       5376.96       5368.83       177.93 o
  -6   4   2          3.74        -31.68        52.57 o
  -5   4   2       1270.48       1246.89        62.84 o
  -4   4   2       4156.65       4102.80       171.95 o
  -3   4   2        137.26        101.66        56.07 o
  -2   4   2       3772.25       3792.90       110.02 o
  -1   4   2         23.59         30.68        17.91 o
   0   4   2       2264.72       2318.67        92.34 o
   1   4   2       1554.51       1560.47        53.95 o
   2   4   2        572.12        522.22        27.58 o
   3   4   2       4077.44       4260.04       134.62 o
   4   4   2       5003.78       5538.83       160.20 o
   5   4   2       1184.52       1199.19        59.43 o
   6   4   2       1398.66       1423.55        86.43 o
   7   4   2        139.43        134.90        48.31 o
   8   4   2        321.34        343.81        57.55 o
   9   4   2       1431.63       1365.58        72.55 o
  10   4   2        319.58        322.03        55.91 o
  11   4   2       1492.58       1565.11       100.15 o
  12   4   2        472.51        446.89        55.88 o
  13   4   2         40.82         93.52        52.20 o
  14   4   2        874.83        912.09        77.72 o
  15   4   2         14.97         53.37        83.93 o
  16   4   2        260.51        314.39       156.15 o
 -15   5   2        120.48        138.87       110.86 o
 -14   5   2        812.12        819.91       115.40 o
 -13   5   2       1189.28       1092.59       131.55 o
 -12   5   2        619.31        580.41        80.96 o
 -11   5   2       2235.71       2068.18       112.92 o
 -10   5   2        171.41        184.06        55.98 o
  -9   5   2       1108.08        968.53       102.50 o
  -8   5   2       3109.07       3071.97       168.99 o
  -7   5   2         86.97         81.78        94.59 o
  -6   5   2       2417.80       2338.74       130.05 o
  -5   5   2        414.46        371.70        38.39 o
  -4   5   2        665.93        558.11        59.56 o
  -3   5   2       6553.85       7027.73       279.37 o
  -2   5   2        466.78        463.34        53.01 o
  -1   5   2       3914.19       3953.79       252.01 o
   0   5   2       1944.52       2058.74        74.61 o
   1   5   2        141.39        124.55        32.49 o
   2   5   2       4059.24       4173.80       201.18 o
   3   5   2        325.00        345.96        35.08 o
   4   5   2       2783.39       2906.81       209.99 o
   5   5   2       1873.68       1792.89        88.55 o
   6   5   2        120.55         83.79        39.85 o
   7   5   2       1730.99       1705.30        89.31 o
   8   5   2       2052.61       2097.87       106.79 o
   9   5   2        520.53        553.91        61.75 o
  10   5   2       1690.13       1556.14       131.05 o
  11   5   2          1.00         -6.50        81.80 o
  12   5   2        589.52        535.06        88.26 o
  13   5   2        674.84        558.32       115.73 o
  14   5   2         20.64        -35.72       175.52 o
 -12   6   2        600.14        649.18       157.02 o
 -11   6   2         10.60         61.03       112.36 o
 -10   6   2        678.88        623.43       136.43 o
  -9   6   2        910.14        794.47       124.34 o
  -8   6   2        279.97        116.49        59.96 o
  -7   6   2       1630.53       1256.22       160.49 o
  -6   6   2         20.83        -65.25        81.68 o
  -5   6   2       1183.30        868.78       100.73 o
  -4   6   2       1709.59       1276.80       167.81 o
  -3   6   2        137.45        125.55        53.55 o
  -2   6   2       2467.48       2085.73       145.39 o
  -1   6   2        201.24         92.54        56.76 o
   0   6   2        375.01        302.55        76.27 o
   1   6   2       1395.27       1162.77       103.20 o
   2   6   2        236.52        242.12        47.67 o
   3   6   2       1825.69       1556.51       205.41 o
   4   6   2        916.07        868.49        76.42 o
   5   6   2        520.53        471.41        82.25 o
   6   6   2       1405.63       1277.82       230.80 o
   7   6   2        237.29        139.93        70.75 o
   8   6   2        598.19        556.17       101.83 o
   9   6   2        806.37        723.00       118.62 o
  10   6   2         20.75         17.57       192.27 o
  11   6   2        396.96        336.99       105.71 o
  -7   7   2         19.75        111.24       496.81 o
  -6   7   2        124.72         63.41       122.90 o
  -5   7   2         75.36        -92.51       204.11 o
  -4   7   2         67.71          4.29       145.63 o
  -3   7   2        429.75        383.13       232.04 o
  -2   7   2          8.98        -50.87       137.56 o
  -1   7   2        522.42        328.19       120.41 o
   0   7   2        358.25        252.34       124.88 o
   1   7   2         16.45        -80.56       233.56 o
   2   7   2        270.82        309.07       116.12 o
   3   7   2         67.58         51.25       156.78 o
   4   7   2        172.79        266.91       220.36 o
   5   7   2        116.70         34.39       141.96 o
   6   7   2         15.52         96.00       145.13 o
 -20   1   3        337.15        324.20        71.10 o
 -19   1   3        144.97        194.61        73.45 o
 -18   1   3        486.29        574.97        67.95 o
 -17   1   3       1121.74       1100.39        57.78 o
 -16   1   3         16.07         43.83        33.11 o
 -15   1   3        313.16        317.59        33.09 o
 -14   1   3       1926.13       1884.29        68.36 o
 -13   1   3         33.87         59.38        19.87 o
 -12   1   3       3157.30       3230.05        93.96 o
 -11   1   3         37.45         27.70        21.56 o
 -10   1   3       1403.47       1296.42        93.98 o
  -9   1   3       3671.45       3559.83       103.13 o
  -8   1   3        129.22        135.66        19.94 o
  -7   1   3      10948.48      11179.32       242.04 o
  -6   1   3       3904.51       3850.84        93.93 o
  -5   1   3         23.65         23.47        10.57 o
  -4   1   3       1690.06       1655.74        70.47 o
  -3   1   3        207.84        192.02        14.30 o
  -2   1   3       5733.90       5679.61       138.65 o
  -1   1   3       8351.41       8041.55       222.07 o
   0   1   3       2202.48       2116.71        72.31 o
   1   1   3      21944.71      21530.90       611.32 o
   2   1   3       1342.20       1353.24        72.41 o
   3   1   3         64.55         83.21        29.70 o
   4   1   3       1188.05       1049.43        47.67 o
   5   1   3        255.55        285.73        29.69 o
   6   1   3       3708.18       3898.37       154.25 o
   7   1   3       1076.68       1080.92        86.85 o
   8   1   3        981.28        943.31        45.53 o
   9   1   3       3805.37       3820.25       224.75 o
  10   1   3        724.86        717.38        45.40 o
  11   1   3        866.00        847.19        50.21 o
  12   1   3       1033.02       1036.52        68.74 o
  13   1   3          0.26         11.28        46.90 o
  14   1   3        589.12        577.28        55.03 o
  15   1   3         44.71         58.03        39.43 o
  16   1   3        208.86        183.07        62.92 o
  17   1   3        351.78        339.17        66.01 o
  18   1   3         64.50          5.73       118.62 o
 -20   2   3         96.45        153.66       103.45 o
 -19   2   3       1088.35       1345.64       147.85 o
 -18   2   3       1473.93       1469.14       154.58 o
 -17   2   3        272.39        229.74        57.45 o
 -16   2   3       3061.84       2906.42       250.49 o
 -15   2   3       1697.47       1673.80       104.98 o
 -14   2   3        720.48        710.72        43.73 o
 -13   2   3       2274.06       2335.69        84.14 o
 -12   2   3        139.75        133.19        23.55 o
 -11   2   3       6288.08       6387.98       163.56 o
 -10   2   3       5412.60       5338.98       127.75 o
  -9   2   3       1580.28       1517.63        48.28 o
  -8   2   3      14161.90      14811.75       297.03 o
  -7   2   3       3207.48       3198.67       105.30 o
  -6   2   3       4522.72       4397.48       103.81 o
  -5   2   3       7905.27       7601.57       264.38 o
  -4   2   3        649.57        714.51        35.13 o
  -3   2   3      17053.33      17308.39       345.81 o
  -2   2   3       3053.87       3012.48       102.01 o
  -1   2   3       7582.41       7645.19       189.57 o
   0   2   3      10619.33      10629.18       394.27 o
   1   2   3       2109.73       2272.42        88.33 o
   2   2   3       7202.91       7573.25       197.57 o
   3   2   3      21029.35      21938.03       575.42 o
   4   2   3        771.69        674.89        33.15 o
   5   2   3       8767.06       8602.87       233.04 o
   6   2   3          4.20         16.48        26.87 o
   7   2   3       4139.64       4198.37       137.35 o
   8   2   3       7094.52       7351.85       256.03 o
   9   2   3          0.11         12.53        46.62 o
  10   2   3       5378.56       5606.90       175.18 o
  11   2   3       2115.59       2272.19        91.60 o
  12   2   3         59.25        107.06        41.90 o
  13   2   3       1462.14       1418.78        69.49 o
  14   2   3         90.30         76.68        44.13 o
  15   2   3       1668.27       1636.69        91.57 o
  16   2   3       1102.25       1068.05        86.14 o
  17   2   3         76.84         76.63       117.73 o
  18   2   3        699.57        582.37       125.86 o
 -19   3   3        361.31        497.86       130.09 o
 -18   3   3        587.62        581.99       164.54 o
 -17   3   3       1199.39       1213.84       178.40 o
 -16   3   3        134.37         56.98        43.76 o
 -15   3   3       1554.92       1482.06        81.45 o
 -14   3   3       2593.05       2664.64       105.42 o
 -13   3   3        716.61        712.46        42.54 o
 -12   3   3       5805.87       6209.60       172.16 o
 -11   3   3        815.86        747.31        37.93 o
 -10   3   3       2059.84       2021.93        67.84 o
  -9   3   3       5805.49       6205.88       157.46 o
  -8   3   3         25.69         15.01        30.59 o
  -7   3   3      11432.57      11959.47       309.23 o
  -6   3   3       2834.13       2665.56        82.13 o
  -5   3   3       1399.39       1262.28        56.34 o
  -4   3   3       8622.38       8998.32       225.45 o
  -3   3   3       4334.81       4593.31       157.93 o
  -2   3   3      10842.12      10948.60       258.91 o
  -1   3   3       8209.06       8018.05       259.96 o
   0   3   3       2782.96       2989.43       100.39 o
   1   3   3      10677.81      11397.48       283.89 o
   2   3   3       4838.58       5184.27       139.82 o
   3   3   3       4616.81       4742.65       131.93 o
   4   3   3       6801.70       7078.45       189.23 o
   5   3   3          2.26        -18.96        44.65 o
   6   3   3       2741.13       2754.59       100.86 o
   7   3   3       4978.92       4931.90       169.53 o
   8   3   3        780.50        765.40        51.68 o
   9   3   3       7034.00       7795.64       329.05 o
  10   3   3        236.59        255.61        87.39 o
  11   3   3       1851.28       1945.81       113.80 o
  12   3   3       1777.95       1829.08        83.15 o
  13   3   3          1.46         31.68        64.88 o
  14   3   3       1536.83       1537.77        86.44 o
  15   3   3        463.93        401.23        77.89 o
  16   3   3        389.80        338.96       120.89 o
  17   3   3        526.02        468.91       129.09 o
 -17   4   3         86.51         53.19       103.45 o
 -16   4   3        351.13        451.15       131.11 o
 -15   4   3        208.87        218.07        58.59 o
 -14   4   3        516.89        479.74        51.40 o
 -13   4   3       1679.83       1695.25       129.50 o
 -12   4   3        165.86        126.12        47.13 o
 -11   4   3       1592.26       1534.43       101.37 o
 -10   4   3       2052.05       2204.99       124.54 o
  -9   4   3         20.18         16.52        33.42 o
  -8   4   3       3192.51       3387.01       132.42 o
  -7   4   3         10.00         -0.38        27.86 o
  -6   4   3       2796.92       2829.17        94.29 o
  -5   4   3       1954.12       1955.64        72.56 o
  -4   4   3        130.33         85.87        40.67 o
  -3   4   3       6507.65       6755.47       182.18 o
  -2   4   3       2597.86       2736.18        81.50 o
  -1   4   3        626.84        585.55        31.32 o
   0   4   3       1386.79       1400.23        59.19 o
   1   4   3         79.96         79.12        27.85 o
   2   4   3       2042.42       2234.88        76.86 o
   3   4   3       3838.14       4289.95       176.93 o
   4   4   3        913.19        961.01        62.43 o
   5   4   3       4505.73       4954.17       172.25 o
   6   4   3        126.27        121.57        33.84 o
   7   4   3        352.43        377.74        51.61 o
   8   4   3       1873.44       1976.60       101.18 o
   9   4   3         25.98        -43.30        86.76 o
  10   4   3       1425.09       1310.54        99.00 o
  11   4   3         74.68         53.98        47.69 o
  12   4   3         58.48         88.01        63.85 o
  13   4   3        884.88        833.93        91.10 o
  14   4   3        187.48        200.19        99.76 o
  15   4   3        820.52        817.72       131.83 o
 -15   5   3          0.65          5.17       100.23 o
 -14   5   3        170.48        220.31       118.13 o
 -13   5   3         54.16         18.18        79.49 o
 -12   5   3        586.48        450.69       166.83 o
 -11   5   3         18.97        -18.47       108.10 o
 -10   5   3         41.54         -8.67        60.70 o
  -9   5   3         36.27         35.01        35.92 o
  -8   5   3         21.11         19.73        77.95 o
  -7   5   3        593.46        484.56        75.60 o
  -6   5   3         94.80         69.40        36.24 o
  -5   5   3        223.69        198.07        37.94 o
  -4   5   3        527.33        515.90        42.73 o
  -3   5   3       1027.37       1005.84       104.33 o
  -2   5   3        160.08        122.01        30.89 o
  -1   5   3          2.28         19.06        24.99 o
   0   5   3        224.69        230.67        30.73 o
   1   5   3         11.58         27.67        32.45 o
   2   5   3         42.83         -4.43        32.70 o
   3   5   3        341.40        273.97        89.56 o
   4   5   3        680.80        643.08        64.18 o
   5   5   3         22.01         25.04        49.50 o
   6   5   3          1.63          5.43        49.24 o
   7   5   3         32.54        -17.18        59.87 o
   8   5   3          0.54        -22.86        92.50 o
   9   5   3        233.64        202.48        57.54 o
  10   5   3          0.56         -2.52        70.33 o
  11   5   3         89.43         97.31        65.59 o
  12   5   3          9.16        -92.74       167.92 o
  13   5   3          0.86        -80.54       196.40 o
 -12   6   3         76.60        -61.09       180.25 o
 -11   6   3        132.28        143.36       113.30 o
 -10   6   3         77.41        159.24        79.98 o
  -9   6   3        125.71        -44.77       104.15 o
  -8   6   3         73.16        -30.72       127.95 o
  -7   6   3         83.34         27.15        67.17 o
  -6   6   3          3.04         32.20        67.58 o
  -5   6   3        515.17        421.73       153.66 o
  -4   6   3         44.20         12.54        64.25 o
  -3   6   3        311.02        183.76        86.06 o
  -2   6   3          4.48        -34.60        74.45 o
  -1   6   3          2.77        -77.46        77.46 o
   0   6   3        332.06        300.04        55.51 o
   1   6   3         36.25         38.15        35.14 o
   2   6   3        385.19        295.26        39.56 o
   3   6   3         14.72         15.51        99.18 o
   4   6   3         13.80         11.81        67.60 o
   5   6   3        175.98        135.83        53.87 o
   6   6   3        119.53         21.24        51.61 o
   7   6   3        222.17        168.39        73.69 o
   8   6   3          4.59        -84.44       261.88 o
   9   6   3          2.25          5.25       154.35 o
  10   6   3         49.38        115.36       185.56 o
  -7   7   3        207.03        133.85       141.77 o
  -6   7   3        457.79        595.83       193.84 o
  -5   7   3        214.94        174.85       109.15 o
  -4   7   3        531.63        389.57       224.31 o
  -3   7   3          2.23        140.68        99.16 o
  -2   7   3        159.06        -35.34       153.58 o
  -1   7   3       1111.79       1172.13       151.55 o
   0   7   3          2.67        107.93       103.61 o
   1   7   3        957.61       1096.82       143.48 o
   2   7   3          6.17        -23.24        98.79 o
   3   7   3        133.56         71.38       130.97 o
   4   7   3        179.73         79.89       150.45 o
 -20   0   4       1568.85       1655.79       278.92 o
 -19   0   4        934.70       1047.50       288.87 o
 -18   0   4          3.19         98.42       102.37 o
 -17   0   4       2324.57       2158.09       152.05 o
 -16   0   4       2107.95       1941.05       219.63 o
 -15   0   4       1351.87       1347.84       107.01 o
 -14   0   4       4281.46       4566.11       217.63 o
 -13   0   4          8.96         -8.98        60.56 o
 -12   0   4       7179.27       7258.12       287.94 o
 -11   0   4      12883.60      13430.19       464.68 o
 -10   0   4       1270.74       1205.74       200.45 o
  -9   0   4      17816.54      18267.70       583.30 o
  -8   0   4        129.03        113.79        42.21 o
  -7   0   4        801.51        801.42        70.51 o
  -6   0   4       8657.72       8560.23       296.92 o
  -5   0   4        376.54        422.52        32.60 o
  -4   0   4      51042.31      47862.70      2483.17 o
  -3   0   4       7444.42       6969.10       239.73 o
  -2   0   4       5285.19       4809.50       194.16 o
  -1   0   4      17934.78      16793.63       465.22 o
   0   0   4      11109.18      10394.81       345.08 o
   1   0   4      14279.03      13585.56       422.62 o
   2   0   4       7430.63       7219.67       360.41 o
   3   0   4       5272.37       5004.44       535.05 o
   4   0   4      11934.74      11736.49       632.64 o
   5   0   4       5498.27       5429.84       217.24 o
   6   0   4       4373.92       4267.43       188.11 o
   7   0   4      13293.11      13206.37       665.67 o
   8   0   4        133.91        129.06        95.05 o
   9   0   4       3649.48       3601.90       289.02 o
  10   0   4       2582.64       2419.68       280.67 o
  11   0   4        813.14        803.91        98.57 o
  12   0   4       4799.36       4658.38       206.02 o
  13   0   4        125.13         22.25        78.71 o
  14   0   4       1047.32        976.16       120.48 o
  15   0   4       1211.40       1102.73       133.51 o
  16   0   4         23.72       -148.83       160.34 o
  17   0   4       1445.18       1386.14       271.74 o
 -20   1   4        284.74        247.25       160.15 o
 -19   1   4        352.11        397.39       167.08 o
 -18   1   4        608.03        637.29       102.41 o
 -17   1   4        510.43        406.86        64.26 o
 -16   1   4       3894.33       3897.32       165.25 o
 -15   1   4       3682.57       3593.98       189.21 o
 -14   1   4       1151.97       1060.84        61.04 o
 -13   1   4       1032.76       1075.43       108.99 o
 -12   1   4       1745.80       1729.45        65.46 o
 -11   1   4       1320.66       1227.95        44.60 o
 -10   1   4      11808.44      11958.31       323.42 o
  -9   1   4        139.54         89.70        20.18 o
  -8   1   4       6576.42       6591.35       148.67 o
  -7   1   4       5550.14       5442.88       175.20 o
  -6   1   4       1030.23       1022.60        31.80 o
  -5   1   4      22805.42      23308.38       463.33 o
  -4   1   4        349.58        360.01        24.55 o
  -3   1   4       7898.02       8045.89       182.00 o
  -2   1   4       6458.00       6412.66       159.40 o
  -1   1   4        465.49        495.49        26.07 o
   0   1   4      14140.83      14493.99       513.89 o
   1   1   4       3515.92       3362.33       115.61 o
   2   1   4       8733.90       8445.42       211.07 o
   3   1   4      11188.14      11475.27       267.91 o
   4   1   4       1880.82       1934.85       107.49 o
   5   1   4       3108.76       3079.16       123.46 o
   6   1   4       6023.06       6015.24       245.28 o
   7   1   4       2581.25       2486.38       112.82 o
   8   1   4       6067.74       6190.66       240.45 o
   9   1   4        129.07        121.05        43.25 o
  10   1   4        483.53        507.05        68.08 o
  11   1   4       4337.27       4551.32       157.37 o
  12   1   4        163.71        152.51        47.72 o
  13   1   4       2374.68       2339.64       113.19 o
  14   1   4         52.80         44.16        78.66 o
  15   1   4        298.79        276.64        57.25 o
  16   1   4        896.41        818.17       114.73 o
  17   1   4        343.73        333.64       113.79 o
 -20   2   4        333.68        289.80       183.47 o
 -19   2   4         14.76         95.93        99.10 o
 -18   2   4         63.45         51.19        84.27 o
 -17   2   4        467.51        225.55       118.09 o
 -16   2   4        469.65        395.42       105.40 o
 -15   2   4        484.38        463.23        50.75 o
 -14   2   4         26.91        -42.48        69.94 o
 -13   2   4          0.93        -14.32        49.24 o
 -12   2   4        939.19        857.20        42.18 o
 -11   2   4       3083.29       3093.84       201.79 o
 -10   2   4        815.38        814.07        34.84 o
  -9   2   4       1802.30       1766.42        66.12 o
  -8   2   4         26.24         26.08        12.63 o
  -7   2   4         86.56         63.83        11.07 o
  -6   2   4        940.41        939.84        40.16 o
  -5   2   4         95.31        100.26        15.72 o
  -4   2   4       9263.92       9596.34       243.60 o
  -3   2   4        541.64        525.39        39.21 o
  -2   2   4        366.75        373.57        25.03 o
  -1   2   4        556.88        512.01        32.35 o
   0   2   4       4610.89       4613.84       149.12 o
   1   2   4       3600.61       3704.51       104.65 o
   2   2   4        593.80        546.34        38.38 o
   3   2   4       3505.69       3562.58       103.34 o
   4   2   4         12.25          2.78        33.27 o
   5   2   4       2939.15       2802.35        97.98 o
   6   2   4        457.66        490.83        45.40 o
   7   2   4       3268.59       3422.55       135.70 o
   8   2   4        429.34        500.46        41.82 o
   9   2   4         30.85          5.51        47.93 o
  10   2   4        410.29        345.60        51.14 o
  11   2   4          0.69         72.77        50.77 o
  12   2   4       1194.28        988.20        69.51 o
  13   2   4         12.52         37.37        59.92 o
  14   2   4        211.12        108.17        65.41 o
  15   2   4        103.91        145.05        60.55 o
  16   2   4         25.08         67.73        76.68 o
  17   2   4        150.99        149.59       131.33 o
 -19   3   4          3.86        -80.27        90.52 o
 -18   3   4        240.09        251.79        88.42 o
 -17   3   4         13.41         67.25        40.97 o
 -16   3   4         13.04         15.52       111.40 o
 -15   3   4          1.81         39.11        58.48 o
 -14   3   4         70.16         38.97        85.46 o
 -13   3   4        668.77        682.84        54.58 o
 -12   3   4         17.48         45.09        23.26 o
 -11   3   4        265.87        235.43        27.03 o
 -10   3   4         12.40          0.69        28.23 o
  -9   3   4       1504.47       1482.52        79.05 o
  -8   3   4        255.93        253.36        19.91 o
  -7   3   4        104.96         86.36        19.53 o
  -6   3   4       1309.86       1184.71        45.17 o
  -5   3   4        238.28        223.08        24.54 o
  -4   3   4        115.12        114.20        23.23 o
  -3   3   4        277.31        266.48        25.74 o
  -2   3   4       3214.51       3327.36       100.32 o
  -1   3   4         34.20         25.21        33.60 o
   0   3   4          6.38         17.63        17.38 o
   1   3   4         11.72        -35.35        37.88 o
   2   3   4         68.54         43.81        35.60 o
   3   3   4        367.40        331.27        30.02 o
   4   3   4         64.44         65.94        28.67 o
   5   3   4        955.65        943.70        67.46 o
   6   3   4         85.72         20.41        47.33 o
   7   3   4         52.04         79.60        52.11 o
   8   3   4          7.88        -18.21        50.09 o
   9   3   4        214.16        192.31        43.50 o
  10   3   4        156.36        106.33        55.82 o
  11   3   4          6.53         24.47        63.64 o
  12   3   4         56.55         23.45        54.76 o
  13   3   4          1.31         17.88        54.94 o
  14   3   4        200.15        201.86        64.19 o
  15   3   4         26.02        -53.88       119.40 o
  16   3   4         36.84        -34.42       169.62 o
 -17   4   4        380.38        458.44       130.19 o
 -16   4   4         19.66        -27.73       220.78 o
 -15   4   4        125.54        145.38        72.76 o
 -14   4   4       1259.30       1329.31       154.93 o
 -13   4   4        363.51        333.44        50.03 o
 -12   4   4       2140.72       2101.58       114.03 o
 -11   4   4        831.52        794.96        64.80 o
 -10   4   4        216.77        175.87        34.37 o
  -9   4   4        623.58        548.02        47.24 o
  -8   4   4        638.07        604.74        59.93 o
  -7   4   4       1916.85       1972.19        94.98 o
  -6   4   4       3238.41       3504.08       130.59 o
  -5   4   4          0.81        -16.38        42.73 o
  -4   4   4       1257.48       1252.43        72.96 o
  -3   4   4       1706.50       1683.55        85.69 o
  -2   4   4       1106.48       1106.23        85.03 o
  -1   4   4       4103.74       4165.62       109.83 o
   0   4   4         72.03         16.79        26.29 o
   1   4   4        926.48       1013.46        56.77 o
   2   4   4       2261.05       2473.33        88.40 o
   3   4   4         36.09         48.94        55.00 o
   4   4   4       2387.84       2590.82        96.72 o
   5   4   4         64.99         10.20        46.96 o
   6   4   4        664.55        640.81        69.34 o
   7   4   4       1828.36       1891.38       145.07 o
   8   4   4        311.11        383.87        78.51 o
   9   4   4       1182.64       1216.88        77.17 o
  10   4   4        330.21        330.94        86.27 o
  11   4   4        296.53        313.93        87.17 o
  12   4   4        320.66        337.17        93.86 o
  13   4   4        129.42         67.88        69.63 o
  14   4   4        210.70        202.54       120.93 o
 -15   5   4        607.75        778.58       174.74 o
 -14   5   4         44.25         13.47       124.97 o
 -13   5   4       1808.61       2090.80       238.07 o
 -12   5   4         89.91         60.17        87.78 o
 -11   5   4        617.92        615.06        85.92 o
 -10   5   4       2041.00       1956.48       124.44 o
  -9   5   4        591.68        491.75        77.02 o
  -8   5   4       2270.73       2286.14       127.59 o
  -7   5   4       1311.16       1221.95       107.77 o
  -6   5   4       1215.34        927.90       104.69 o
  -5   5   4       2272.79       2354.12       108.45 o
  -4   5   4        218.47        259.37        37.82 o
  -3   5   4       1920.77       1999.90        86.97 o
  -2   5   4       4965.72       5377.24       174.10 o
  -1   5   4          5.07        -11.68        33.45 o
   0   5   4       2413.03       2394.96        84.30 o
   1   5   4        391.02        424.16        39.46 o
   2   5   4        385.86        472.84        69.85 o
   3   5   4       3173.95       3340.57       114.23 o
   4   5   4        110.95         74.10        50.00 o
   5   5   4       3067.86       2945.83       226.36 o
   6   5   4        959.16        809.28       139.19 o
   7   5   4         88.83        149.33        71.59 o
   8   5   4       1265.64       1217.55       159.96 o
   9   5   4        425.60        353.20       125.01 o
  10   5   4        540.37        571.27       104.66 o
  11   5   4        619.00        511.99        95.66 o
  12   5   4          1.13        -27.51       115.43 o
 -12   6   4        855.26        835.87       204.36 o
 -11   6   4        384.79        830.31       188.79 o
 -10   6   4        102.38         84.60        90.27 o
  -9   6   4       1100.84        983.89       138.38 o
  -8   6   4        206.06        129.89        59.49 o
  -7   6   4        981.09       1002.04        91.96 o
  -6   6   4       1089.03       1031.44       106.20 o
  -5   6   4          8.83        -64.75       104.88 o
  -4   6   4        852.67        837.57        93.82 o
  -3   6   4       1030.26        898.98        94.47 o
  -2   6   4        541.27        513.27        71.35 o
  -1   6   4       1978.37       1871.12        90.40 o
   0   6   4          1.91         31.46        53.31 o
   1   6   4        833.96        779.24       118.03 o
   2   6   4       1225.87       1169.04       110.61 o
   3   6   4          1.88         75.32        63.34 o
   4   6   4       1499.88       1412.33       130.70 o
   5   6   4         92.42         -8.75        79.81 o
   6   6   4        337.75        286.55       105.84 o
   7   6   4        542.80        473.38       122.95 o
   8   6   4         82.82        -80.14       145.41 o
   9   6   4        840.46        988.76       368.31 o
  -6   7   4        111.83        143.58       148.98 o
  -5   7   4        236.66         53.56       118.39 o
  -4   7   4         35.63        106.41       120.69 o
  -3   7   4        139.46         76.68       130.48 o
  -2   7   4        234.68        300.78       190.11 o
  -1   7   4         48.69       -122.16       132.78 o
   0   7   4        219.63        105.54       138.61 o
   1   7   4         80.54        112.61       146.79 o
   2   7   4         71.31        -51.04       148.69 o
 -20   1   5          0.75         35.43       191.43 o
 -19   1   5        429.23        205.56       214.65 o
 -18   1   5         51.16         53.00       106.44 o
 -17   1   5        789.86        825.06       118.70 o
 -16   1   5       1068.86        919.85        74.51 o
 -15   1   5        191.03        143.01        55.89 o
 -14   1   5       1928.82       1995.73       105.54 o
 -13   1   5        795.36        740.70        62.31 o
 -12   1   5          2.48         47.47        34.84 o
 -11   1   5       1505.75       1397.44        73.80 o
 -10   1   5         20.90        -41.70        41.70 o
  -9   1   5       3306.60       3326.14       108.08 o
  -8   1   5       1535.69       1347.36        51.33 o
  -7   1   5       1098.58       1034.27        42.91 o
  -6   1   5       9079.34       9253.18       205.97 o
  -5   1   5       2191.37       2280.65        70.40 o
  -4   1   5        672.52        620.50        28.99 o
  -3   1   5       1970.84       1806.89        59.29 o
  -2   1   5          8.97         27.27        28.38 o
  -1   1   5       3272.79       3284.96       107.71 o
   0   1   5        420.85        390.17        25.78 o
   1   1   5        798.83        630.81        47.34 o
   2   1   5       7755.42       7756.72       202.61 o
   3   1   5       1299.41       1219.06        90.00 o
   4   1   5       3429.98       3628.05       118.99 o
   5   1   5       1911.64       1720.42        72.82 o
   6   1   5         11.28        -22.27        43.36 o
   7   1   5       1119.73       1048.28        72.78 o
   8   1   5         90.75         14.17        40.07 o
   9   1   5        944.89        934.74        84.99 o
  10   1   5        996.63       1040.37       105.77 o
  11   1   5         35.67         53.38        57.13 o
  12   1   5        804.42        711.30        63.59 o
  13   1   5        745.91        669.31        82.95 o
  14   1   5         10.95        -63.08       115.32 o
  15   1   5        247.18        275.97        79.39 o
  16   1   5          0.23        124.84       174.56 o
 -19   2   5         11.40         95.59       337.18 o
 -18   2   5       1358.11       1366.57       259.54 o
 -17   2   5        384.11        491.25       117.23 o
 -16   2   5        696.86        689.29        55.54 o
 -15   2   5       3032.44       3108.44       114.44 o
 -14   2   5       1460.67       1269.91        95.83 o
 -13   2   5       2816.29       2854.69       108.07 o
 -12   2   5       4346.54       4446.68       187.84 o
 -11   2   5       1360.06       1334.59        65.92 o
 -10   2   5       4724.36       4929.95       117.91 o
  -9   2   5       1153.03       1115.44        42.53 o
  -8   2   5       2151.91       2090.25        67.86 o
  -7   2   5       8759.29       9211.39       246.40 o
  -6   2   5          0.05         -3.28        20.91 o
  -5   2   5       9785.98       9902.78       227.13 o
  -4   2   5       8105.80       8130.30       193.47 o
  -3   2   5        243.89        250.81        29.00 o
  -2   2   5      12068.64      12649.20       347.89 o
  -1   2   5       1187.38       1196.26        67.26 o
   0   2   5       7051.25       7233.77       222.65 o
   1   2   5       4179.37       4010.46       114.10 o
   2   2   5       1592.02       1675.27        69.41 o
   3   2   5      10605.62      11106.39       459.78 o
   4   2   5       4048.59       4318.59       138.17 o
   5   2   5        305.67        307.34        62.31 o
   6   2   5       3547.58       3847.26       165.90 o
   7   2   5        467.77        455.00       107.79 o
   8   2   5       3202.31       3485.58       156.03 o
   9   2   5       2348.90       2423.10       113.24 o
  10   2   5       1114.41       1069.42        93.61 o
  11   2   5       2803.11       2687.25       139.19 o
  12   2   5        373.52        349.54        70.84 o
  13   2   5        286.21        195.48        53.92 o
  14   2   5        888.86        772.06       145.43 o
  15   2   5          0.16          3.54       116.80 o
  16   2   5        586.11        642.20       127.44 o
 -19   3   5       1376.73       1534.77       171.52 o
 -18   3   5        201.94        206.55        73.83 o
 -17   3   5       1794.96       1856.58       175.57 o
 -16   3   5       1000.04       1169.05        95.25 o
 -15   3   5         30.12        -77.39        84.75 o
 -14   3   5       3040.13       3101.06       123.74 o
 -13   3   5       1538.65       1490.53        62.67 o
 -12   3   5       1542.21       1525.16        61.92 o
 -11   3   5       2059.87       2167.75        78.23 o
 -10   3   5        435.69        402.49        30.67 o
  -9   3   5       4065.27       4187.86       123.74 o
  -8   3   5       7832.85       8092.64       232.25 o
  -7   3   5       2401.76       2539.37        77.25 o
  -6   3   5       8707.99       9405.95       219.33 o
  -5   3   5        822.36        870.25        51.22 o
  -4   3   5       2320.35       2384.86        72.77 o
  -3   3   5       6968.41       7507.03       235.65 o
  -2   3   5         12.76         11.90        22.97 o
  -1   3   5       8162.33       8511.14       227.05 o
   0   3   5       2590.62       2727.83        97.04 o
   1   3   5       1136.57       1248.00        61.55 o
   2   3   5       5664.42       6261.06       212.08 o
   3   3   5       1836.44       1957.88       107.20 o
   4   3   5       6645.10       7460.09       242.22 o
   5   3   5       5617.74       5690.63       181.79 o
   6   3   5       1426.56       1400.18        65.81 o
   7   3   5       1686.98       1692.69       131.31 o
   8   3   5        694.88        636.69        60.57 o
   9   3   5        424.14        498.65        54.72 o
  10   3   5       2993.53       3063.82       128.59 o
  11   3   5          7.45        -92.15       101.32 o
  12   3   5       1204.19       1163.94       110.23 o
  13   3   5        813.83        711.92       110.49 o
  14   3   5         42.51         15.64       115.24 o
  15   3   5       1003.89        951.96       134.21 o
 -17   4   5        167.05        149.17       102.37 o
 -16   4   5         70.71         34.01        77.98 o
 -15   4   5        493.45        456.24        82.07 o
 -14   4   5        169.92        162.92        45.40 o
 -13   4   5       1220.17       1099.13       111.73 o
 -12   4   5       1324.12       1417.14        72.11 o
 -11   4   5        967.82        858.53        88.59 o
 -10   4   5       2184.66       2242.46       123.18 o
  -9   4   5        884.64        935.71        55.44 o
  -8   4   5         42.44         21.81        30.72 o
  -7   4   5       2196.09       2282.66       143.69 o
  -6   4   5        173.32        151.92        33.33 o
  -5   4   5       1868.33       1866.73        61.70 o
  -4   4   5        677.65        621.37        42.44 o
  -3   4   5        269.22        221.89        32.55 o
  -2   4   5       8392.84       9230.69       410.98 o
  -1   4   5        835.91        827.79        43.81 o
   0   4   5       1355.23       1305.57        83.33 o
   1   4   5        352.89        368.24        48.28 o
   2   4   5          3.57         -2.13        48.06 o
   3   4   5       2299.01       2542.21       115.83 o
   4   4   5        420.95        394.30        43.72 o
   5   4   5       1043.43        964.23        97.29 o
   6   4   5       1470.28       1445.92       138.19 o
   7   4   5        469.13        465.28       139.07 o
   8   4   5        884.18        810.68       126.38 o
   9   4   5        968.47        901.03        77.74 o
  10   4   5        189.08        197.13        96.44 o
  11   4   5        542.05        409.32        86.25 o
  12   4   5          9.43         26.28       120.15 o
  13   4   5        171.75        244.26       115.26 o
 -15   5   5         19.22         47.77       130.82 o
 -14   5   5          7.26        -10.49       113.84 o
 -13   5   5         19.35         -4.64        74.17 o
 -12   5   5        201.62        191.91        81.01 o
 -11   5   5         53.75        104.14        59.37 o
 -10   5   5          6.46         53.02        49.03 o
  -9   5   5        107.90         48.33        41.12 o
  -8   5   5        513.18        376.21        81.73 o
  -7   5   5          0.70         57.79        42.77 o
  -6   5   5         86.65         29.02        49.77 o
  -5   5   5        129.80         56.00        37.49 o
  -4   5   5        118.67         77.16        36.77 o
  -3   5   5        150.40        112.64        30.66 o
  -2   5   5          0.98        -56.13        88.74 o
  -1   5   5        420.11        451.07        49.77 o
   0   5   5         73.57          6.74       104.95 o
   1   5   5          0.47         -0.51        52.80 o
   2   5   5         61.40         72.96        46.40 o
   3   5   5         49.40         63.14        50.06 o
   4   5   5        292.44        229.94        59.11 o
   5   5   5         19.99         -4.79        96.62 o
   6   5   5         55.57         49.98        63.37 o
   7   5   5         17.05         14.30        91.11 o
   8   5   5         92.45          9.62       110.55 o
   9   5   5         66.99         31.27        89.30 o
  10   5   5        120.10        -34.84       148.06 o
  11   5   5          0.46         41.81        98.39 o
 -11   6   5         35.86        -16.59       162.39 o
 -10   6   5        276.51        108.77        78.66 o
  -9   6   5          0.70         24.26        62.02 o
  -8   6   5         75.61        137.69       176.93 o
  -7   6   5         21.62         74.07        96.53 o
  -6   6   5        116.45         93.35        99.98 o
  -5   6   5        341.81        291.45        75.68 o
  -4   6   5        216.78        221.75        82.36 o
  -3   6   5         50.67         99.42        58.46 o
  -2   6   5          0.57        -52.49        86.13 o
  -1   6   5         56.99         24.86        57.39 o
   0   6   5         74.90         41.80        73.59 o
   1   6   5        436.20        262.88       161.37 o
   2   6   5         95.48        112.55        66.14 o
   3   6   5         93.87         62.14        87.96 o
   4   6   5          5.14         74.46        84.69 o
   5   6   5         21.73          8.33       112.70 o
   6   6   5        176.03        218.31       103.60 o
   7   6   5          6.03         20.76       113.86 o
  -2   7   5         29.14         35.96       134.69 o
 -19   0   6       2045.08       1778.56       192.26 o
 -18   0   6        422.40        284.92       102.08 o
 -17   0   6         38.05        -16.40       189.33 o
 -16   0   6       4075.90       4367.22       244.17 o
 -15   0   6        465.77        294.82        78.61 o
 -14   0   6       4985.70       4904.41       242.17 o
 -13   0   6       2691.00       2714.31       160.00 o
 -12   0   6         25.68        -50.26       148.88 o
 -11   0   6       5576.88       5721.40       248.37 o
 -10   0   6       3675.89       3671.44       226.66 o
  -9   0   6       5573.26       5300.19       221.48 o
  -8   0   6      10315.86      10680.16       329.62 o
  -7   0   6        599.59        582.67        35.23 o
  -6   0   6       8674.12       8801.72       280.92 o
  -5   0   6      10884.10      10538.80       324.15 o
  -4   0   6       2151.74       1856.87        95.49 o
  -3   0   6      10644.39      10280.87       411.79 o
  -2   0   6        652.31        649.18        75.15 o
  -1   0   6       4049.14       3994.47       337.28 o
   0   0   6      17695.31      17692.11       563.40 o
   1   0   6          9.04         11.71        36.50 o
   2   0   6      13331.68      12906.96       435.55 o
   3   0   6        843.20        776.73        68.41 o
   4   0   6        497.97        488.64        61.78 o
   5   0   6       6892.39       7152.48       294.09 o
   6   0   6       2262.86       2338.78       133.26 o
   7   0   6       5616.54       5313.81       637.17 o
   8   0   6       1990.84       1819.40       199.09 o
   9   0   6        733.35        800.79       115.06 o
  10   0   6       2082.47       1936.26       142.29 o
  11   0   6       1436.42       1267.32       133.21 o
  12   0   6        822.48        994.90       130.77 o
  13   0   6       2307.05       2160.63       171.03 o
  14   0   6          3.60         10.54       107.64 o
  15   0   6        287.08         37.43       205.19 o
  16   0   6        130.31        221.09       144.87 o
 -19   1   6          9.44        119.26       173.52 o
 -18   1   6        426.72        413.37       132.46 o
 -17   1   6       2097.98       2117.05       135.58 o
 -16   1   6         26.15         28.28        74.16 o
 -15   1   6       4664.19       4731.76       202.50 o
 -14   1   6       1317.10       1225.50        84.41 o
 -13   1   6        171.67        144.97        65.07 o
 -12   1   6       1185.17       1162.57        88.61 o
 -11   1   6        208.25        176.25        45.62 o
 -10   1   6       8917.32       8890.59       208.42 o
  -9   1   6       6799.18       6762.10       163.44 o
  -8   1   6       1711.93       1690.29        56.14 o
  -7   1   6       4123.27       4030.89       162.78 o
  -6   1   6       4885.90       4886.66       118.41 o
  -5   1   6        278.16        191.43        27.37 o
  -4   1   6      10071.61       9981.26       225.73 o
  -3   1   6       1498.19       1432.78        49.30 o
  -2   1   6       9427.33       9539.94       276.94 o
  -1   1   6       2046.67       1989.08       104.38 o
   0   1   6         30.06         -9.83        40.87 o
   1   1   6      13319.54      13844.72       411.79 o
   2   1   6       1822.31       1766.11        97.57 o
   3   1   6       5375.37       5442.40       161.95 o
   4   1   6       1694.07       1639.17        71.41 o
   5   1   6         31.66         -5.88        73.78 o
   6   1   6       3458.40       3744.08       145.35 o
   7   1   6       1305.81       1331.25       162.36 o
   8   1   6       2647.22       2702.56       137.97 o
   9   1   6       1783.82       1801.98       119.99 o
  10   1   6        221.37        198.59        52.69 o
  11   1   6        825.11        832.49        79.15 o
  12   1   6       1620.34       1468.59       111.03 o
  13   1   6        180.26        181.91       100.74 o
  14   1   6        509.28        430.45        93.21 o
  15   1   6         21.08        151.75       104.71 o
 -18   2   6         19.37         63.43       197.67 o
 -17   2   6         93.01        136.87        90.60 o
 -16   2   6        486.58        524.14       137.63 o
 -15   2   6         22.41        -43.73        63.68 o
 -14   2   6       2133.18       2046.95        84.20 o
 -13   2   6          1.86         -0.01        44.37 o
 -12   2   6         54.59         20.51        25.04 o
 -11   2   6        584.84        580.33        34.30 o
 -10   2   6       3010.82       2939.32        85.61 o
  -9   2   6       1697.52       1716.95        56.54 o
  -8   2   6         69.55         57.21        18.62 o
  -7   2   6        106.10         98.46        25.01 o
  -6   2   6         64.26         39.46        20.25 o
  -5   2   6       3464.37       3450.82       174.52 o
  -4   2   6       1803.42       1913.37        87.49 o
  -3   2   6       3531.56       3583.38       117.65 o
  -2   2   6        110.65        138.20        29.42 o
  -1   2   6         68.11         77.85        21.46 o
   0   2   6       1305.80       1328.17        56.34 o
   1   2   6          0.05         21.64        39.45 o
   2   2   6       1840.82       1823.85        79.55 o
   3   2   6         23.07        -11.51        53.77 o
   4   2   6        783.64        704.08       107.04 o
   5   2   6       1011.32       1020.63        82.27 o
   6   2   6        804.02        716.78        73.09 o
   7   2   6        276.01        237.52        45.33 o
   8   2   6        561.15        549.15        62.26 o
   9   2   6        371.90        206.74        49.34 o
  10   2   6         82.36         39.90        56.11 o
  11   2   6         50.66         -8.62       107.94 o
  12   2   6         32.91         58.95        95.92 o
  13   2   6        627.60        507.51       112.09 o
  14   2   6         16.32         15.77        79.56 o
  15   2   6         45.76       -108.72       175.85 o
 -18   3   6        186.09        330.84        77.15 o
 -17   3   6         68.73        -15.32        62.85 o
 -16   3   6         10.24        -19.03        63.19 o
 -15   3   6         19.41         59.33        57.12 o
 -14   3   6        169.11        118.94        49.85 o
 -13   3   6         14.67         22.09        34.05 o
 -12   3   6        295.03        275.11        24.79 o
 -11   3   6         34.82         33.13        20.89 o
 -10   3   6         19.36          5.90        27.48 o
  -9   3   6         37.92         59.19        25.74 o
  -8   3   6        115.92         58.59        53.87 o
  -7   3   6        449.91        429.90        33.86 o
  -6   3   6         50.83         58.67        23.66 o
  -5   3   6        351.12        335.19        51.11 o
  -4   3   6          6.59         21.51        36.72 o
  -3   3   6        429.25        430.03        38.38 o
  -2   3   6         52.21         76.21        51.89 o
  -1   3   6        163.85        119.00        44.82 o
   0   3   6        958.97        873.97        70.36 o
   1   3   6          2.46          9.25        69.52 o
   2   3   6        202.74        181.73        36.97 o
   3   3   6         14.39        -16.02        52.37 o
   4   3   6       1235.85       1137.67        72.18 o
   5   3   6        148.20        105.22        39.80 o
   6   3   6          1.70         33.17        63.64 o
   7   3   6        112.97         69.11        38.48 o
   8   3   6         10.59         -7.26        71.43 o
   9   3   6        499.94        424.29       182.59 o
  10   3   6          0.29         19.67        84.74 o
  11   3   6         92.32        -15.79        95.35 o
  12   3   6          2.77       -134.28       144.29 o
  13   3   6         29.23         -1.99       117.47 o
  14   3   6          7.06       -148.79       310.28 o
 -17   4   6        208.63        301.90       110.96 o
 -16   4   6        380.08        460.44       131.26 o
 -15   4   6        152.12         40.16        95.64 o
 -14   4   6        196.07        189.57        71.92 o
 -13   4   6       1204.49       1283.71        84.61 o
 -12   4   6        101.62        119.70        44.35 o
 -11   4   6        855.86        893.30        62.31 o
 -10   4   6        161.93        218.66        93.69 o
  -9   4   6        301.48        273.48        47.71 o
  -8   4   6       3265.43       3392.57       150.86 o
  -7   4   6        213.23        182.17        32.84 o
  -6   4   6       1870.32       1994.49        74.69 o
  -5   4   6        556.05        524.14        68.56 o
  -4   4   6          1.49         -5.05        50.80 o
  -3   4   6        815.80        863.95        67.17 o
  -2   4   6        406.24        429.62        53.98 o
  -1   4   6       2974.73       3230.11       126.13 o
   0   4   6       2627.68       2738.62       131.97 o
   1   4   6          0.42        -34.04        58.94 o
   2   4   6        602.80        566.70       104.31 o
   3   4   6       1071.39       1043.03        65.36 o
   4   4   6        203.81        234.18        63.00 o
   5   4   6        912.34        883.31        90.77 o
   6   4   6         10.47        -33.91       121.89 o
   7   4   6        533.87        515.25        79.77 o
   8   4   6        989.43        785.02        76.13 o
   9   4   6          2.22         55.59        75.35 o
  10   4   6        744.72        568.20       108.69 o
  11   4   6         37.64         26.68        99.85 o
  12   4   6         87.71       -144.62       163.41 o
 -14   5   6        371.59        297.61       145.41 o
 -13   5   6        243.02        261.74       139.46 o
 -12   5   6       2041.20       2453.79       184.01 o
 -11   5   6         19.39         22.71        65.96 o
 -10   5   6       1132.21       1099.63        84.57 o
  -9   5   6       1194.55       1225.57        85.14 o
  -8   5   6          5.59          9.85        78.07 o
  -7   5   6       2002.63       2221.89       120.40 o
  -6   5   6        206.52        235.95        49.89 o
  -5   5   6       1290.55       1314.32        74.41 o
  -4   5   6       2173.64       2206.65       114.23 o
  -3   5   6        150.81        124.23        47.48 o
  -2   5   6       2333.05       2360.00       100.27 o
  -1   5   6       1148.30       1206.04        83.71 o
   0   5   6        357.59        400.38        48.84 o
   1   5   6       1201.07       1135.46        74.82 o
   2   5   6        282.52        220.36        95.71 o
   3   5   6       1134.21        949.50        82.26 o
   4   5   6       2005.93       2160.79       162.24 o
   5   5   6         73.99         10.05        80.06 o
   6   5   6       1023.58        972.02        96.99 o
   7   5   6        172.50        141.10        96.58 o
   8   5   6        110.58         12.78        93.35 o
   9   5   6        940.24        959.22       142.01 o
  10   5   6         39.48       -102.11       134.66 o
 -10   6   6        137.53         94.03       102.57 o
  -9   6   6         66.29        143.90       129.60 o
  -8   6   6       1157.47       1087.72       137.68 o
  -7   6   6         56.43         98.60       127.75 o
  -6   6   6       1308.42       1335.06       132.43 o
  -5   6   6        318.25        238.40        74.84 o
  -4   6   6        135.91         78.12        77.51 o
  -3   6   6        927.74        822.13       105.64 o
  -2   6   6        467.17        344.98       125.45 o
  -1   6   6        731.10        712.34        86.19 o
   0   6   6       1054.83       1016.97       110.45 o
   1   6   6         20.65         18.35        85.22 o
   2   6   6        450.09        353.42        82.75 o
   3   6   6        261.63        100.92        79.95 o
   4   6   6        164.29        155.09        89.97 o
   5   6   6       1064.49       1156.55       139.41 o
   6   6   6         40.59        -31.30       115.69 o
 -19   1   7         86.31        -23.28       195.72 o
 -18   1   7        440.95        139.36       150.24 o
 -17   1   7          1.76         18.67       144.17 o
 -16   1   7        501.48        344.55       105.64 o
 -15   1   7        454.31        422.18        76.09 o
 -14   1   7        152.15        176.06        89.00 o
 -13   1   7       2609.41       2588.94       173.32 o
 -12   1   7        219.79        164.98        49.77 o
 -11   1   7        977.43        990.77        62.25 o
 -10   1   7        864.44        834.43        65.04 o
  -9   1   7         39.13         34.97        17.52 o
  -8   1   7       2171.46       2094.38        90.83 o
  -7   1   7        544.08        481.33        27.90 o
  -6   1   7        440.05        422.07        27.24 o
  -5   1   7       2864.82       2874.86       113.45 o
  -4   1   7        408.08        418.04        67.80 o
  -3   1   7       3306.11       3376.56       101.23 o
  -2   1   7       1775.45       1731.02        87.00 o
  -1   1   7        445.87        428.77        31.23 o
   0   1   7       2414.78       2368.58        89.91 o
   1   1   7        277.81        307.38        48.53 o
   2   1   7        501.24        383.62        90.20 o
   3   1   7       1329.39       1440.82        76.18 o
   4   1   7         17.66         -8.39        52.65 o
   5   1   7       2172.25       2213.14       108.98 o
   6   1   7        481.43        596.88        75.10 o
   7   1   7         14.23        -15.36        86.10 o
   8   1   7        857.13        874.37        85.77 o
   9   1   7        150.26         37.91        59.42 o
  10   1   7        920.95        800.49       111.22 o
  11   1   7        121.77         91.76        70.94 o
  12   1   7         67.06         31.15        95.65 o
  13   1   7        194.96         90.21       229.43 o
  14   1   7        229.25          8.50       177.18 o
 -17   2   7       1835.29       1876.34       160.43 o
 -16   2   7         71.49        194.32        79.64 o
 -15   2   7       1262.13       1201.62       104.68 o
 -14   2   7       1921.52       1735.56       107.29 o
 -13   2   7          2.93         27.06        34.92 o
 -12   2   7       3129.03       3325.47       109.29 o
 -11   2   7       1902.75       2025.71        69.65 o
 -10   2   7        344.89        335.29        33.28 o
  -9   2   7       5475.23       5742.20       145.95 o
  -8   2   7       1041.86       1020.41        40.84 o
  -7   2   7       5731.94       5934.31       165.20 o
  -6   2   7       2507.83       2590.86        89.98 o
  -5   2   7       2011.49       1984.05       129.03 o
  -4   2   7       5270.34       5503.29       159.64 o
  -3   2   7       2842.28       2874.45       122.65 o
  -2   2   7       1242.37       1280.39        66.25 o
  -1   2   7       6607.82       6809.86       237.00 o
   0   2   7         44.41         59.99        30.01 o
   1   2   7       3113.40       3364.77       100.58 o
   2   2   7       1780.51       1801.08        90.71 o
   3   2   7        827.78        808.65        51.29 o
   4   2   7       6187.51       6488.80       320.16 o
   5   2   7        475.10        450.30        75.70 o
   6   2   7       2172.13       2183.58       106.02 o
   7   2   7       1236.91       1164.74        82.51 o
   8   2   7         10.47         20.38       101.41 o
   9   2   7        996.22        877.41       141.85 o
  10   2   7        654.70        670.31       110.52 o
  11   2   7        383.60        453.08       128.65 o
  12   2   7       1069.91        990.64       122.47 o
  13   2   7         19.75        -71.45       111.60 o
 -17   3   7          2.87         75.24        61.04 o
 -16   3   7       1115.17       1215.55       132.77 o
 -15   3   7        755.51        809.28        75.54 o
 -14   3   7        182.14        165.10        65.92 o
 -13   3   7       3717.33       3837.14       128.83 o
 -12   3   7        715.64        638.70        48.14 o
 -11   3   7       4091.86       4062.46       167.25 o
 -10   3   7       1312.36       1409.73        64.15 o
  -9   3   7        423.10        446.14        35.62 o
  -8   3   7       2171.22       2306.39        76.51 o
  -7   3   7       3924.47       4033.76       137.77 o
  -6   3   7       1189.43       1264.18        57.09 o
  -5   3   7       4959.16       5280.95       172.32 o
  -4   3   7          0.33         12.90        39.69 o
  -3   3   7       3288.92       3618.59       148.50 o
  -2   3   7       4405.50       4502.32       155.85 o
  -1   3   7       1211.08       1384.98        90.23 o
   0   3   7       6488.67       6825.97       288.63 o
   1   3   7        682.71        678.78        48.89 o
   2   3   7        682.23        738.70        67.77 o
   3   3   7       2002.08       2020.02       129.63 o
   4   3   7         77.76         61.57        41.71 o
   5   3   7       2792.05       2963.83       121.11 o
   6   3   7       1394.98       1324.01        76.15 o
   7   3   7        285.77        328.09        58.47 o
   8   3   7       2495.07       2063.78       139.65 o
   9   3   7        118.92        136.50        58.33 o
  10   3   7        866.98        530.12       124.66 o
  11   3   7        456.37        338.70       100.82 o
  12   3   7         92.57        -11.43       191.71 o
 -16   4   7         16.81         50.16       107.94 o
 -15   4   7        245.36        219.78        93.74 o
 -14   4   7        597.28        535.27        83.22 o
 -13   4   7         16.78         10.59        52.33 o
 -12   4   7       1344.22       1433.18       111.70 o
 -11   4   7        192.82        122.26        51.10 o
 -10   4   7        153.92        127.55        42.92 o
  -9   4   7       1636.69       1635.39        75.59 o
  -8   4   7        410.03        509.21        58.79 o
  -7   4   7       2202.10       2233.82       160.88 o
  -6   4   7        935.73        954.42        60.09 o
  -5   4   7        379.34        405.08        47.52 o
  -4   4   7        990.16       1068.32        83.90 o
  -3   4   7        321.18        300.06        58.43 o
  -2   4   7        583.92        630.43        64.06 o
  -1   4   7       2409.86       2569.06       137.94 o
   0   4   7         17.83          1.02       109.62 o
   1   4   7       1176.01       1180.59       123.08 o
   2   4   7        460.88        429.96        91.61 o
   3   4   7         66.29         42.36        62.28 o
   4   4   7       1715.88       1592.68       111.51 o
   5   4   7         71.05         63.67       150.00 o
   6   4   7       1136.85        889.86       142.76 o
   7   4   7        213.40        153.34        76.52 o
   8   4   7          7.66         73.06        85.46 o
   9   4   7        344.04        336.84       248.30 o
  10   4   7        306.16        177.50       119.88 o
  11   4   7        206.60        206.56       150.90 o
 -13   5   7         75.34         87.98        91.35 o
 -12   5   7          3.30        108.81       110.86 o
 -11   5   7        149.99         75.49        86.91 o
 -10   5   7          8.28        123.55       109.57 o
  -9   5   7         17.72         80.61        67.55 o
  -8   5   7        267.68        273.28        94.27 o
  -7   5   7        286.62        251.08        60.62 o
  -6   5   7         59.00         41.74       114.87 o
  -5   5   7          0.41          7.73        64.10 o
  -4   5   7          0.08         10.22        99.96 o
  -3   5   7          4.75         59.35       141.09 o
  -2   5   7        227.69        188.42        54.76 o
  -1   5   7        332.35        336.47        66.87 o
   0   5   7        305.49        242.85       102.52 o
   1   5   7         10.46        -42.66        71.92 o
   2   5   7         40.62         36.36       130.21 o
   3   5   7        127.35         73.50        65.62 o
   4   5   7          8.51        -60.30        82.08 o
   5   5   7        193.78         78.27        82.47 o
   6   5   7         19.03         21.73       114.35 o
   7   5   7          1.32         41.50       154.49 o
   8   5   7         30.31         12.98       122.93 o
  -9   6   7        396.87        530.17       138.63 o
  -8   6   7          4.26       -126.87       184.25 o
  -7   6   7          0.37       -108.40       136.19 o
  -6   6   7          1.63         66.64        98.45 o
  -5   6   7          0.01        -32.94       264.70 o
  -4   6   7        341.02        220.68       100.98 o
  -3   6   7         26.99          9.63       102.78 o
  -2   6   7         44.10       -121.94       121.94 o
  -1   6   7         45.82        -49.84       100.64 o
   0   6   7         55.88        112.25        77.42 o
   1   6   7        103.71        167.98        93.42 o
   2   6   7         63.73         58.02        78.71 o
   3   6   7         21.53         13.07       129.37 o
 -18   0   8        533.51        126.04       221.43 o
 -17   0   8        330.26        429.26       130.28 o
 -16   0   8       1293.25       1155.43       166.15 o
 -15   0   8       4600.52       4862.01       367.63 o
 -14   0   8        384.03        330.54        87.73 o
 -13   0   8       3625.71       3527.05       263.94 o
 -12   0   8       3003.06       2800.87       225.34 o
 -11   0   8        509.14        370.36        95.25 o
 -10   0   8       4629.75       4560.35       225.14 o
  -9   0   8          2.30         34.94        26.79 o
  -8   0   8       9983.16      10132.58       342.30 o
  -7   0   8       2998.85       2935.01       122.82 o
  -6   0   8          8.82         30.74        31.77 o
  -5   0   8       8614.93       8702.38       392.56 o
  -4   0   8       7486.50       7363.37       259.89 o
  -3   0   8       1752.28       1765.58       103.06 o
  -2   0   8       2686.11       2543.77       268.91 o
  -1   0   8         59.06        -24.59       119.84 o
   0   0   8       2962.96       2795.90       150.58 o
   1   0   8       5847.62       6302.36       275.65 o
   2   0   8        756.41        897.06        79.20 o
   3   0   8       9188.17      10147.95       417.30 o
   4   0   8        179.43         75.97        63.48 o
   5   0   8        990.99       1043.35        95.64 o
   6   0   8       2495.12       2318.77       491.71 o
   7   0   8        161.38         12.44       139.99 o
   8   0   8       2283.36       2015.17       652.55 o
   9   0   8         54.47         53.58       104.23 o
  10   0   8        368.78        334.93       284.24 o
  11   0   8       1117.04       1108.05       283.80 o
  12   0   8        486.00        445.60       216.95 o
  13   0   8       1156.48        971.72       279.60 o
 -19   1   8        807.02        864.27       239.15 o
 -18   1   8         81.62        -34.45       130.43 o
 -17   1   8        469.53        410.62       117.21 o
 -16   1   8       1639.54       1393.44       131.89 o
 -15   1   8         45.35         63.82        75.69 o
 -14   1   8       3869.42       3745.42       180.37 o
 -13   1   8         35.12         53.99        92.03 o
 -12   1   8        828.64        731.49        71.16 o
 -11   1   8       1904.19       1905.87        76.63 o
 -10   1   8         31.09         36.11        34.40 o
  -9   1   8       6657.26       6898.90       189.97 o
  -8   1   8        916.09        850.09        42.21 o
  -7   1   8        825.72        752.49        49.41 o
  -6   1   8       2758.68       2790.58        83.45 o
  -5   1   8       1779.96       1729.26        89.73 o
  -4   1   8       5428.22       5550.43       157.99 o
  -3   1   8       3184.22       3190.08       103.29 o
  -2   1   8       1187.81       1182.23        53.42 o
  -1   1   8       2206.35       2219.92       100.13 o
   0   1   8       1904.21       1895.85        95.63 o
   1   1   8       1530.62       1627.20        87.87 o
   2   1   8       4299.81       4310.52       181.87 o
   3   1   8        192.30        177.13        57.51 o
   4   1   8       1316.75       1359.82       100.46 o
   5   1   8       1163.88       1130.37       100.01 o
   6   1   8         10.19         82.41        62.99 o
   7   1   8       2916.11       2783.86       184.72 o
   8   1   8        165.28         86.19        67.12 o
   9   1   8       1166.57       1108.04       121.58 o
  10   1   8        301.15         69.53       229.60 o
  11   1   8         13.17         50.64       105.38 o
  12   1   8        492.25        290.01       164.35 o
  13   1   8        348.98        291.91       286.14 o
 -16   2   8         25.87        -27.03        84.86 o
 -15   2   8        640.80        481.72        91.55 o
 -14   2   8        189.90        103.00       101.63 o
 -13   2   8        627.91        577.34        50.46 o
 -12   2   8        191.86        152.81        40.77 o
 -11   2   8         23.14         46.00        52.70 o
 -10   2   8        644.26        614.29        35.65 o
  -9   2   8        180.47        113.86        23.94 o
  -8   2   8       1581.90       1594.18        81.11 o
  -7   2   8        237.10        228.18        40.92 o
  -6   2   8        115.13         59.31        61.17 o
  -5   2   8        189.51        188.39        26.44 o
  -4   2   8       1288.74       1265.40        54.44 o
  -3   2   8        722.60        707.17        50.33 o
  -2   2   8        873.78        822.76        78.21 o
  -1   2   8        152.88        152.38       110.42 o
   0   2   8         62.05         69.84        67.34 o
   1   2   8       1373.88       1408.89        97.05 o
   2   2   8         41.19         46.20        36.81 o
   3   2   8        910.97        930.06        73.02 o
   4   2   8         69.29         54.42        46.59 o
   5   2   8         94.71         85.10        97.93 o
   6   2   8        520.32        419.46        65.58 o
   7   2   8          5.10       -113.54       113.54 o
   8   2   8        408.56        334.62       103.80 o
   9   2   8         21.26         24.20       129.72 o
  10   2   8          0.22        -97.20        97.20 o
  11   2   8        130.75        150.79        92.73 o
  12   2   8         18.39        -71.44       128.08 o
 -17   3   8        191.73         71.24       240.12 o
 -16   3   8          2.76        -35.67        61.63 o
 -15   3   8         38.96         67.73        89.93 o
 -14   3   8          7.26         33.86        44.79 o
 -13   3   8        766.20        825.05        88.03 o
 -12   3   8        105.21         47.86        29.25 o
 -11   3   8         82.74         80.63        32.20 o
 -10   3   8        134.16        112.13        31.60 o
  -9   3   8        288.78        250.55        40.91 o
  -8   3   8         84.01         89.74        71.58 o
  -7   3   8        186.80        137.96        35.26 o
  -6   3   8       1089.83       1111.97        65.21 o
  -5   3   8         41.61         87.84        40.51 o
  -4   3   8          2.41         13.22        37.17 o
  -3   3   8        226.02        191.38        42.84 o
  -2   3   8        512.48        446.94        79.02 o
  -1   3   8         31.16        -17.17        85.85 o
   0   3   8        215.34        224.18        43.01 o
   1   3   8        531.16        457.50        96.69 o
   2   3   8         82.84         67.70        38.04 o
   3   3   8         76.12         59.05        38.59 o
   4   3   8         80.70        106.80        66.05 o
   5   3   8        293.40        233.98        69.88 o
   6   3   8          5.84          3.64       101.48 o
   7   3   8         32.55        -26.64        68.25 o
   8   3   8         33.49         -1.73        72.22 o
   9   3   8         26.95         18.74       131.07 o
  10   3   8        148.63         77.51       121.53 o
  11   3   8         11.44        -25.57       137.19 o
 -15   4   8        266.59        445.36       117.06 o
 -14   4   8         25.78        -67.97       129.55 o
 -13   4   8        525.87        507.44        67.06 o
 -12   4   8        614.70        561.26       180.32 o
 -11   4   8        192.75        249.93        63.70 o
 -10   4   8        507.18        477.97       131.04 o
  -9   4   8        173.06        145.44        44.04 o
  -8   4   8        542.00        517.05        50.59 o
  -7   4   8       1690.48       1707.46        79.99 o
  -6   4   8        161.67        132.80        56.48 o
  -5   4   8        934.35        869.58        81.52 o
  -4   4   8        205.60         97.94        48.16 o
  -3   4   8         45.49         44.88        69.49 o
  -2   4   8       1578.60       1672.19       258.10 o
  -1   4   8         40.44         53.32        47.85 o
   0   4   8       1163.95       1258.88       146.58 o
   1   4   8        211.06        106.56        95.01 o
   2   4   8          4.68       -123.89       123.89 o
   3   4   8        653.97        539.86        90.26 o
   4   4   8        485.50        414.17       125.85 o
   5   4   8        941.53        902.74        87.33 o
   6   4   8        444.41        270.41       130.90 o
   7   4   8         41.57         52.92        79.67 o
   8   4   8         16.72        -16.96       124.73 o
   9   4   8        268.25        217.21       161.02 o
 -12   5   8        851.08        964.59       134.38 o
 -11   5   8        891.63       1031.83       152.00 o
 -10   5   8         64.63        -87.98       137.21 o
  -9   5   8        606.43        759.68       106.27 o
  -8   5   8        699.28        829.23       150.60 o
  -7   5   8        104.09          9.97        75.00 o
  -6   5   8       1807.18       1823.59       130.62 o
  -5   5   8          1.97        -28.95        77.52 o
  -4   5   8       1054.41        955.98       171.50 o
  -3   5   8        903.47        907.81        85.67 o
  -2   5   8          2.34         -8.03        82.23 o
  -1   5   8       1696.89       1876.60       136.77 o
   0   5   8        213.06        191.42       116.61 o
   1   5   8        685.18        625.22        98.21 o
   2   5   8        567.97        539.89       155.47 o
   3   5   8         31.98         30.66       153.50 o
   4   5   8        639.40        655.87       215.43 o
   5   5   8        459.05        276.10       221.09 o
   6   5   8        105.44         16.01       264.11 o
  -6   6   8         10.62       -102.76       206.99 o
  -5   6   8        612.64        566.53       151.41 o
  -4   6   8         40.02        135.44       112.18 o
  -3   6   8        266.02        117.12       183.35 o
  -2   6   8        769.42        671.57       228.66 o
  -1   6   8         70.69       -181.24       181.24 o
 -18   1   9        387.29        527.82       211.92 o
 -17   1   9        226.44         61.39       150.39 o
 -16   1   9         56.06        145.22       138.04 o
 -15   1   9        510.14        175.19       137.29 o
 -14   1   9        220.61        433.70       102.17 o
 -13   1   9        182.49        147.00        67.32 o
 -12   1   9       1165.09       1075.66        88.06 o
 -11   1   9          0.10         11.70        40.13 o
 -10   1   9        744.42        690.99        37.75 o
  -9   1   9        376.18        349.20        31.27 o
  -8   1   9        113.32        130.62        25.43 o
  -7   1   9       3324.47       3424.64       107.61 o
  -6   1   9        153.27         99.12        28.53 o
  -5   1   9       1002.39       1033.80       151.00 o
  -4   1   9        137.15        195.57        31.19 o
  -3   1   9         39.80         -6.02        38.12 o
  -2   1   9       1153.48       1110.32        53.52 o
  -1   1   9        675.71        652.81        50.09 o
   0   1   9        946.66        892.15        56.52 o
   1   1   9       1286.29       1185.32        84.99 o
   2   1   9         60.04        126.09        58.38 o
   3   1   9        406.44        464.59        58.38 o
   4   1   9        413.99        393.98        68.07 o
   5   1   9         44.14         30.58        72.11 o
   6   1   9        809.92        730.80        73.99 o
   7   1   9         43.12       -132.86       132.86 o
   8   1   9        203.13        192.89        98.54 o
   9   1   9        132.03        248.22       115.75 o
  10   1   9         16.17        -56.85       142.19 o
  11   1   9        306.40        166.09       173.40 o
 -15   2   9         44.83        109.30        98.52 o
 -14   2   9       1129.67       1023.15       153.66 o
 -13   2   9       1438.33       1486.04        79.51 o
 -12   2   9        290.80        279.21        81.78 o
 -11   2   9       2800.36       2731.17       144.34 o
 -10   2   9        135.52        150.63        33.48 o
  -9   2   9       1419.47       1529.61        61.56 o
  -8   2   9       1807.80       1911.37       111.18 o
  -7   2   9         42.23          7.24        38.28 o
  -6   2   9       3009.12       3116.87       121.52 o
  -5   2   9       2334.21       2360.79       101.02 o
  -4   2   9        809.22        767.59        49.71 o
  -3   2   9       3182.84       3341.41       146.02 o
  -2   2   9        142.21        174.41        41.84 o
  -1   2   9       2337.56       2559.73       157.95 o
   0   2   9       1420.37       1501.16        86.67 o
   1   2   9        369.37        294.78        48.04 o
   2   2   9       2043.00       2108.13       137.27 o
   3   2   9       1170.03       1093.93        84.18 o
   4   2   9        461.84        379.25        83.10 o
   5   2   9       1560.32       1387.01        98.94 o
   6   2   9         22.15         11.73        80.88 o
   7   2   9        705.58        703.25       130.57 o
   8   2   9        500.79        419.42       139.86 o
   9   2   9        118.65        -69.63       107.48 o
  10   2   9       1009.52       1256.62       197.81 o
 -16   3   9        206.18        284.77       124.72 o
 -15   3   9        618.45        458.92       141.65 o
 -14   3   9        217.91        197.09        59.09 o
 -13   3   9        513.05        445.90        71.44 o
 -12   3   9       2247.29       2290.11       127.55 o
 -11   3   9          1.66        -33.91        51.99 o
 -10   3   9       1666.84       1605.77       113.28 o
  -9   3   9       1473.64       1390.90        88.23 o
  -8   3   9        507.66        455.57        47.41 o
  -7   3   9       4051.17       4667.89       174.42 o
  -6   3   9        213.00        201.87        86.49 o
  -5   3   9       1472.05       1518.95        88.11 o
  -4   3   9       1080.04       1161.04       132.33 o
  -3   3   9         78.80        139.98        52.91 o
  -2   3   9       2036.14       2120.09       106.72 o
  -1   3   9       1253.73       1323.68        70.74 o
   0   3   9        987.78       1041.39        64.06 o
   1   3   9       3091.26       3171.32       187.03 o
   2   3   9         65.94         25.71        50.66 o
   3   3   9        792.76        717.48       134.97 o
   4   3   9        682.20        595.55       117.91 o
   5   3   9        282.46        207.40        76.73 o
   6   3   9       1453.76       1426.02       123.91 o
   7   3   9        123.26         93.29        79.72 o
   8   3   9        279.78        303.30       133.59 o
   9   3   9        659.21        629.41       135.27 o
 -14   4   9        475.08        536.51       106.03 o
 -13   4   9        477.84        353.77       181.28 o
 -12   4   9         75.36          3.50        75.87 o
 -11   4   9       1253.39       1352.08       217.73 o
 -10   4   9          5.60         15.51        95.92 o
  -9   4   9        280.28        151.88        93.52 o
  -8   4   9        318.13        236.75        57.84 o
  -7   4   9         31.29         35.22        64.98 o
  -6   4   9       1569.32       1625.16       138.65 o
  -5   4   9        447.90        501.93       129.71 o
  -4   4   9        289.15        346.68       148.12 o
  -3   4   9        708.41        637.08       105.47 o
  -2   4   9        156.86        159.58       100.38 o
  -1   4   9       1054.12       1135.04       229.68 o
   0   4   9        444.09        377.94        98.69 o
   1   4   9        164.53        104.34       103.70 o
   2   4   9        361.98        432.77       180.06 o
   3   4   9        303.70        117.11       150.88 o
   4   4   9        181.07         42.15       155.54 o
   5   4   9        541.02        648.00       136.63 o
   6   4   9         12.17        -37.33       146.86 o
   7   4   9        314.77        -16.95       142.23 o
 -10   5   9         37.31        116.67       249.35 o
  -9   5   9          0.11        -12.59       122.38 o
  -8   5   9         27.24        103.15       158.39 o
  -7   5   9        208.38        166.39       160.98 o
  -6   5   9          6.47        -63.98        84.22 o
  -5   5   9        217.12         46.89       110.65 o
  -4   5   9          4.00        168.96        93.18 o
  -3   5   9         11.59        -11.58        88.38 o
  -2   5   9         46.36        -17.44       127.31 o
  -1   5   9         81.72         18.89       119.43 o
   0   5   9         96.33        200.13       111.15 o
   1   5   9         21.53        178.17        89.39 o
   2   5   9          0.27        -78.93       135.48 o
   3   5   9          1.43        153.72       154.30 o
 -15   0  10       1575.57       1115.42       231.63 o
 -14   0  10       2694.87       2911.88       299.12 o
 -13   0  10        794.76        523.43       152.88 o
 -12   0  10       2538.91       2211.08       235.93 o
 -11   0  10        628.63        629.71        61.68 o
 -10   0  10        123.52        100.42        43.72 o
  -9   0  10       2981.97       3105.95       150.19 o
  -8   0  10        292.12        211.63        72.80 o
  -7   0  10       3531.02       3549.45       214.31 o
  -6   0  10       1128.46       1152.55        79.05 o
  -5   0  10         12.27         37.91        52.55 o
  -4   0  10       7171.71       7552.70       299.75 o
  -3   0  10        540.84        564.32        86.17 o
  -2   0  10       4063.73       4232.74       223.19 o
  -1   0  10        324.59        386.75        69.83 o
   0   0  10          0.70         50.55        80.17 o
   1   0  10       2112.92       2176.83       219.82 o
   2   0  10       1585.31       1509.30       507.91 o
   3   0  10       1270.14       1288.70       135.12 o
   4   0  10       1155.15       1018.46       358.89 o
   5   0  10         25.93        -43.92       110.82 o
   6   0  10        752.94        861.98       205.28 o
   7   0  10       1333.36       1379.94       214.26 o
   8   0  10         56.65       -178.20       197.04 o
   9   0  10        987.76        961.08       223.00 o
  10   0  10          3.58        256.62       261.35 o
 -17   1  10          2.59          2.54       223.44 o
 -16   1  10        498.68        494.40       164.25 o
 -15   1  10        651.73        375.48       147.90 o
 -14   1  10       1085.04        982.01       176.15 o
 -13   1  10        820.50        686.30       116.41 o
 -12   1  10         14.23        121.63        85.51 o
 -11   1  10        911.38        880.03        63.09 o
 -10   1  10       3480.24       3529.17       124.62 o
  -9   1  10         32.27        -18.35        51.58 o
  -8   1  10       2852.68       2973.80       103.89 o
  -7   1  10         13.08         14.13        43.50 o
  -6   1  10       1297.00       1253.35        60.80 o
  -5   1  10       1028.28       1114.68        66.76 o
  -4   1  10         24.48         86.01        34.33 o
  -3   1  10       3103.88       3248.32       121.13 o
  -2   1  10       1396.65       1410.82        84.88 o
  -1   1  10        397.70        392.95        60.43 o
   0   1  10        894.69        970.35        69.79 o
   1   1  10        281.88        354.47       105.27 o
   2   1  10       1418.45       1317.75       121.26 o
   3   1  10       1429.90       1213.19       289.60 o
   4   1  10        466.12        469.94        88.42 o
   5   1  10        588.55        651.57       230.97 o
   6   1  10        189.43         17.87        98.91 o
   7   1  10        159.54        279.90       116.11 o
   8   1  10        929.82        966.58       180.14 o
   9   1  10          3.06        -33.93       129.19 o
 -14   2  10        605.72        482.47       120.13 o
 -13   2  10        292.98        218.76        47.36 o
 -12   2  10         86.92        130.76        55.03 o
 -11   2  10         22.76         26.15        39.79 o
 -10   2  10         18.34         -2.61        42.18 o
  -9   2  10        733.80        728.24        83.90 o
  -8   2  10        170.58        118.04        39.98 o
  -7   2  10        374.95        435.78        57.09 o
  -6   2  10        287.19        247.19        86.73 o
  -5   2  10         45.92         31.98        47.79 o
  -4   2  10        841.28        804.97        61.02 o
  -3   2  10          0.46        -32.30        77.36 o
  -2   2  10        448.27        397.07        53.07 o
  -1   2  10         22.25         25.01        56.65 o
   0   2  10         10.04          1.59        56.82 o
   1   2  10        531.79        439.80        68.51 o
   2   2  10        404.02        385.52        67.26 o
   3   2  10         78.43        -24.41        73.22 o
   4   2  10         42.69         70.06        71.68 o
   5   2  10          0.56         29.65        75.39 o
   6   2  10         58.42         75.11       147.53 o
   7   2  10        227.70        161.93       136.27 o
   8   2  10         90.21         70.59       110.62 o
 -15   3  10          3.97         11.66        83.73 o
 -14   3  10          1.96         56.60       100.62 o
 -13   3  10         72.08         68.17       141.65 o
 -12   3  10         72.11         88.47        65.48 o
 -11   3  10         61.18         84.58        61.60 o
 -10   3  10          7.98         10.38        68.92 o
  -9   3  10          1.14        -20.89        59.36 o
  -8   3  10          0.23         26.19        41.06 o
  -7   3  10         84.61        124.67        66.04 o
  -6   3  10        127.76        184.16        62.94 o
  -5   3  10        116.77        138.48        64.98 o
  -4   3  10         71.95         68.39        49.82 o
  -3   3  10          2.48        -18.28        95.64 o
  -2   3  10        183.41        129.59       104.32 o
  -1   3  10         34.63        -29.86       102.14 o
   0   3  10        133.69        176.33        70.32 o
   1   3  10         97.60         60.59        71.41 o
   2   3  10          7.83        -92.67        92.67 o
   3   3  10          9.77       -140.14       140.14 o
   4   3  10         32.43         55.83        81.54 o
   5   3  10        200.02        183.75       242.32 o
   6   3  10          7.18         -7.08       136.98 o
   7   3  10          6.91        141.77       157.84 o
 -12   4  10       1124.60       1296.50       168.69 o
 -11   4  10        181.87        113.15        93.47 o
 -10   4  10        507.01        421.32       151.12 o
  -9   4  10         59.35        -70.47       128.26 o
  -8   4  10        108.33        140.14        86.66 o
  -7   4  10        159.96        269.65       143.70 o
  -6   4  10        879.73        921.51       126.21 o
  -5   4  10        447.44        489.29        99.92 o
  -4   4  10        577.03        740.00       117.21 o
  -3   4  10          6.15         31.16       102.46 o
  -2   4  10        176.65         60.30       146.53 o
  -1   4  10       1029.49       1112.68       207.72 o
   0   4  10          1.35         80.64       128.46 o
   1   4  10        340.63        361.42       145.68 o
   2   4  10          6.71         -1.43       131.06 o
   3   4  10         40.93        -59.46       136.56 o
   4   4  10        314.05        897.45       279.16 o
  -7   5  10        224.63        494.45       198.65 o
  -6   5  10        487.90        470.59       161.71 o
  -5   5  10        341.37        448.97       208.02 o
  -4   5  10         26.40         19.03       145.95 o
  -3   5  10        366.62        279.68       129.62 o
  -2   5  10        404.75        150.13       250.83 o
  -1   5  10        103.69        127.18       155.27 o
 -14   1  11        475.06        507.09       211.68 o
 -13   1  11         73.32         -9.87       102.58 o
 -12   1  11        303.73         37.44       142.73 o
 -11   1  11        482.69        440.32        57.43 o
 -10   1  11          3.60        -21.81        69.56 o
  -9   1  11        435.85        396.92        64.69 o
  -8   1  11          5.64         16.25        48.18 o
  -7   1  11        303.85        199.81        49.19 o
  -6   1  11        880.95        770.62        72.32 o
  -5   1  11         71.99         89.53        60.80 o
  -4   1  11        988.16        967.33        76.49 o
  -3   1  11        237.88        180.41        45.78 o
  -2   1  11         22.65         38.68        67.89 o
  -1   1  11        311.99        316.89        80.63 o
   0   1  11         69.66         65.74        73.80 o
   1   1  11        498.30        564.92        94.58 o
   2   1  11        208.17         74.46       119.62 o
   3   1  11          7.68       -111.15       111.15 o
   4   1  11        389.89        246.64       127.89 o
   5   1  11        217.61         53.08       109.70 o
   6   1  11         78.61        -36.39       183.76 o
   7   1  11        118.52         59.60       128.77 o
 -14   2  11          0.14        186.89       201.04 o
 -13   2  11        871.36        735.04       222.53 o
 -12   2  11        822.98        854.11       146.24 o
 -11   2  11        643.79        574.18        69.69 o
 -10   2  11       1136.14       1191.88        83.41 o
  -9   2  11          3.76        -14.86        57.63 o
  -8   2  11        655.74        591.65        84.00 o
  -7   2  11       1084.93       1094.04        83.85 o
  -6   2  11        511.46        468.68        64.83 o
  -5   2  11       2395.36       2650.05       205.09 o
  -4   2  11        233.82        312.70        71.17 o
  -3   2  11        278.18        234.84       100.57 o
  -2   2  11       1051.74       1080.82       101.47 o
  -1   2  11         18.31         97.36       110.23 o
   0   2  11       1053.79       1069.39       107.63 o
   1   2  11        251.99        246.19       139.78 o
   2   2  11        631.30        649.14       184.86 o
   3   2  11       1115.67       1193.65       309.12 o
   4   2  11        127.43        115.20        75.71 o
   5   2  11        223.35        153.37        95.90 o
   6   2  11        439.51        340.25       134.53 o
 -13   3  11          6.37         52.60       117.74 o
 -12   3  11        780.54        791.71       230.17 o
 -11   3  11        969.64       1028.08       151.56 o
 -10   3  11         76.24        101.14        83.51 o
  -9   3  11        978.19        991.60       112.52 o
  -8   3  11        270.04        372.47        88.18 o
  -7   3  11        484.34        544.59       314.71 o
  -6   3  11       1456.33       1630.60       188.33 o
  -5   3  11          2.26        -56.12        94.62 o
  -4   3  11        991.51       1031.11       124.31 o
  -3   3  11        702.42        767.71       172.76 o
  -2   3  11        157.49         50.90        80.48 o
  -1   3  11       1537.07       1512.12       133.19 o
   0   3  11         23.38         66.52       100.08 o
   1   3  11        518.41        642.17       118.54 o
   2   3  11        438.00        293.96       153.54 o
   3   3  11          6.02        -20.45       125.92 o
   4   3  11        766.73        741.86       130.49 o
  -9   4  11          1.38       -119.26       194.35 o
  -8   4  11        234.83         82.51       115.50 o
  -7   4  11        440.38        362.75       141.80 o
  -6   4  11         74.09        -36.16       325.13 o
  -5   4  11        580.43        738.52       147.75 o
  -4   4  11          2.42        137.31       267.89 o
  -3   4  11        168.82        209.36       124.21 o
  -2   4  11        293.71        150.39       137.21 o
  -1   4  11          3.35        -58.38       122.30 o
   0   4  11        590.32        579.64       254.23 o
   1   4  11        151.36        174.75       242.66 o
 -12   0  12        360.14        584.87       237.24 o
 -11   0  12        694.50        555.69       166.78 o
 -10   0  12        277.09        244.81       100.47 o
  -9   0  12       1588.23       1368.92       143.56 o
  -8   0  12       1685.65       1839.60       126.82 o
  -7   0  12        425.56        492.01       106.37 o
  -6   0  12       1414.09       1583.03       127.70 o
  -5   0  12         87.75         41.13       179.71 o
  -4   0  12        141.61         94.76        86.91 o
  -3   0  12       1087.59       1170.66       132.48 o
  -2   0  12         85.00         94.91       136.97 o
  -1   0  12       1841.96       1949.19       356.21 o
   0   0  12        504.48        560.71       184.01 o
   1   0  12        165.18        106.62       163.95 o
   2   0  12        914.52       1399.22       251.35 o
   3   0  12        152.13         69.63       200.89 o
   4   0  12        741.75        819.43       214.70 o
 -13   1  12       1163.29        651.91       253.15 o
 -12   1  12        279.47        292.92       111.25 o
 -11   1  12        103.87         70.75       166.98 o
 -10   1  12        481.55        484.28        70.49 o
  -9   1  12       1019.08       1083.34        82.84 o
  -8   1  12        320.43        344.16        89.09 o
  -7   1  12        639.03        646.34        72.43 o
  -6   1  12         29.04         -7.98        92.28 o
  -5   1  12        489.82        508.27       205.84 o
  -4   1  12       1673.55       1594.62       209.82 o
  -3   1  12        210.39        226.71       109.49 o
  -2   1  12       1476.99       1402.39       249.64 o
  -1   1  12         11.91         30.78        88.15 o
   0   1  12         67.40         80.45       129.36 o
   1   1  12        343.12        254.65        95.95 o
   2   1  12         11.29        -10.49       116.27 o
   3   1  12       1001.83       1115.98       129.29 o
   4   1  12        234.49        349.94       140.26 o
 -12   2  12         72.87         58.90       127.06 o
 -11   2  12         51.59         31.57        81.05 o
 -10   2  12         45.13         50.44       101.29 o
  -9   2  12        328.44        297.56        73.57 o
  -8   2  12        334.13        270.61       110.57 o
  -7   2  12        152.91        134.71        95.84 o
  -6   2  12         30.81        -16.80        94.73 o
  -5   2  12         27.37        -85.91       100.45 o
  -4   2  12          2.43        124.15       111.86 o
  -3   2  12        369.00        326.30        99.36 o
  -2   2  12         39.73       -105.36       154.54 o
  -1   2  12        148.38        103.63       112.59 o
   0   2  12         23.86        167.10        87.03 o
   1   2  12          0.85         36.27       131.59 o
   2   2  12        335.72        224.25       129.54 o
   3   2  12         12.23         28.40       131.94 o
 -10   3  12        115.33         55.24       122.92 o
  -9   3  12         26.01        143.95       131.36 o
  -8   3  12         13.72        -10.93       159.07 o
  -7   3  12         32.70         71.39       146.34 o
  -6   3  12         94.49         81.64       162.34 o
  -5   3  12         88.85       -137.46       144.87 o
  -4   3  12          0.06         44.21       145.02 o
  -3   3  12          9.23         98.56       130.51 o
  -2   3  12          0.41         96.89       114.82 o
  -1   3  12         47.04        147.34       109.90 o
   0   3  12         31.87        135.78       180.57 o
 -10   1  13        125.50        -11.00       151.61 o
  -9   1  13         48.91        -30.23       119.04 o
  -8   1  13        107.14         21.00        90.59 o
  -7   1  13         21.62        -36.28       178.09 o
  -6   1  13        239.71        261.15       108.33 o
  -5   1  13        193.47         39.52       122.52 o
  -4   1  13         28.15         70.52       102.93 o
  -3   1  13        411.42        397.33       126.82 o
  -2   1  13         87.65        142.51       243.37 o
  -1   1  13         77.17        -39.57       154.43 o
   0   1  13         73.70        -81.37       175.57 o
  -8   2  13          5.74        -65.97       167.52 o
  -7   2  13        418.98        631.92       138.80 o
  -6   2  13         78.78        193.71       132.05 o
  -5   2  13        353.23        125.66       238.64 o
  -4   2  13        725.05        819.83       148.66 o
  -3   2  13         21.77         24.64       111.15 o
  -2   2  13        321.44        277.72       150.22 o
                                                
