# Supplementary material for: Pyridine-4-thiol as halo­gen-bond (HaB) acceptor: influence of the noncovalent inter­action in its reactivity
Source: Acta Crystallogr C Struct Chem. 2023 Mar 15;79(Pt 4):112–7. doi: 10.1107/S205322962300205X (PMC10074038; doi:10.1107/S205322962300205X)
Supplement: Supplementary file 3 [file c-79-00112-2sup3.hkl]

#
# h,k,l, Fc-squared, Fo-squared, sigma(Fo-squared), status flag
#
data_2
_shelx_title ' import in F 2 d d'
_shelx_refln_list_code          4
_shelx_F_calc_maximum      420.42
_exptl_crystal_F_000      1264.00
_reflns_d_resolution_high  0.7695

loop_
 _space_group_symop_operation_xyz
 'x, y, z'
 'x+1/4, y+1/4, -z+1/4'
 'x, -y, -z'
 'x+1/4, -y+1/4, z+1/4'
 'x, y+1/2, z+1/2'
 'x+1/4, y+3/4, -z+3/4'
 'x, -y+1/2, -z+1/2'
 'x+1/4, -y+3/4, z+3/4'
 'x+1/2, y, z+1/2'
 'x+3/4, y+1/4, -z+3/4'
 'x+1/2, -y, -z+1/2'
 'x+3/4, -y+1/4, z+3/4'
 'x+1/2, y+1/2, z'
 'x+3/4, y+3/4, -z+1/4'
 'x+1/2, -y+1/2, -z'
 'x+3/4, -y+3/4, z+1/4'

_cell_length_a     8.0815
_cell_length_b    17.2161
_cell_length_c    18.9254
_cell_angle_alpha  90.000
_cell_angle_beta   90.000
_cell_angle_gamma  90.000

_shelx_F_squared_multiplier     1.000

loop_
 _refln_index_h
 _refln_index_k
 _refln_index_l
 _refln_F_squared_calc
 _refln_F_squared_meas
 _refln_F_squared_sigma
 _refln_observed_status
  -8   0   0        545.80        426.05       185.66 o
  -4   0   0      19297.03      19911.80       571.35 o
   4   0   0      18972.69      20036.96       574.77 o
   8   0   0        595.32        611.86       194.11 o
 -10   2   0        750.68        444.39       256.52 o
  -6   2   0       3191.49       3243.68       234.25 o
  -2   2   0     104467.58      88791.98      3359.72 o
   2   2   0     104624.63      96594.06      1734.02 o
   6   2   0       3202.81       3560.23       149.52 o
  -8   4   0        327.63        274.39       190.37 o
  -4   4   0       2378.94       2538.07        96.84 o
   0   4   0      76322.06      78490.21      1974.49 o
   4   4   0       2613.02       3035.33       101.78 o
   8   4   0        346.32        185.14       171.18 o
 -10   6   0       2155.38       2139.53       386.97 o
  -6   6   0        942.03        927.06       100.92 o
  -2   6   0      80795.92      77844.20      1389.83 o
   2   6   0      80898.28      75505.12      1921.03 o
   6   6   0        976.17       1117.96       141.63 o
  -8   8   0        380.98        252.83       158.03 o
  -4   8   0       3138.61       3103.26       253.24 o
   4   8   0       3194.11       3366.48       150.36 o
   8   8   0        388.77        707.14       150.75 o
  -6  10   0       1718.76       1493.89        85.11 o
  -2  10   0      23381.26      24247.79       654.17 o
   2  10   0      23691.43      21029.70       609.40 o
   6  10   0       1721.52       1838.60       160.28 o
  -8  12   0        217.13        694.15       602.06 o
  -4  12   0       6830.32       7199.08       207.02 o
   4  12   0       6848.31       7392.69       248.66 o
  -6  14   0        315.41        187.89        73.38 o
  -2  14   0       1652.25       1754.56       242.53 o
   2  14   0       1621.91       1284.86       153.70 o
   6  14   0        331.25        590.75       126.00 o
  -4  16   0       1804.02       1825.05       156.76 o
   0  16   0      34763.91      31658.52       930.41 o
   4  16   0       1816.88       2072.28       105.49 o
  -6  18   0        408.51        385.27       144.75 o
  -2  18   0      22562.89      24699.15       679.45 o
   2  18   0      22332.92      20175.82       663.77 o
  -4  20   0       2917.87       2868.74       189.78 o
   0  20   0        207.51        -94.76       199.69 o
  -9   1   1        878.03        654.29       102.80 o
  -7   1   1       7555.22       7240.81       236.37 o
  -5   1   1      17090.06      17354.37       263.81 o
  -3   1   1       2365.43       2135.76        52.71 o
   3   1   1       2190.75       2045.57        51.19 o
   5   1   1      16787.56      17014.22       259.05 o
   7   1   1       7440.04       8208.40       187.56 o
   9   1   1        893.45        995.53       157.73 o
  -9   3   1        202.59        132.04       132.44 o
  -7   3   1       2863.42       2668.26       107.76 o
  -5   3   1       3702.99       3524.14       183.67 o
  -3   3   1       7963.73       7767.77       213.95 o
  -1   3   1      14916.00      12800.44       381.94 o
   1   3   1      15059.49      14049.66       691.11 o
   3   3   1       8147.15       7198.34       535.85 o
   5   3   1       3798.72       3884.23       121.30 o
   7   3   1       2791.37       2958.20       134.58 o
   9   3   1        190.96        516.13       337.65 o
  -9   5   1       1278.16       1279.33       117.97 o
  -7   5   1       3825.93       3979.70       118.63 o
  -5   5   1      12902.40      13489.81       216.67 o
  -3   5   1       6846.44       6136.70       199.37 o
  -1   5   1       1020.42       1003.64        35.35 o
   1   5   1       1029.72        978.41        57.38 o
   3   5   1       6580.51       5439.27       563.28 o
   5   5   1      12675.10      13595.06       316.36 o
   7   5   1       3881.61       4509.38       181.31 o
   9   5   1       1266.50       1251.99       256.47 o
  -9   7   1        717.46        281.36       171.84 o
  -7   7   1       1848.06       1762.18       103.57 o
  -5   7   1       4557.63       4158.54       100.02 o
  -3   7   1      26654.56      26880.71       589.98 o
  -1   7   1       1610.59       1702.26        47.98 o
   1   7   1       1620.48       1634.18       187.84 o
   3   7   1      26410.74      26625.38      1185.41 o
   5   7   1       4588.07       4630.56       140.45 o
   7   7   1       1818.02       2209.22       126.54 o
   9   7   1        703.03        749.12       251.49 o
  -9   9   1        541.12        233.69       105.70 o
  -7   9   1       1308.34       1162.79        69.92 o
  -5   9   1       1947.77       1813.39        56.75 o
  -3   9   1       9665.71       9377.69       251.52 o
  -1   9   1       2440.52       2659.15        59.72 o
   1   9   1       2443.90       2160.47       105.53 o
   3   9   1       9683.47      10028.58       212.10 o
   5   9   1       1973.35       2150.63        98.96 o
   7   9   1       1291.50       1860.58       134.40 o
   9   9   1        520.53       1357.14       315.11 o
  -9  11   1        557.91        276.64       293.84 o
  -7  11   1       3623.25       3487.33        98.26 o
  -5  11   1       9252.23       9159.28       142.40 o
  -3  11   1       1389.87       1193.19        39.86 o
  -1  11   1       6157.46       6335.21       217.81 o
   1  11   1       6122.46       4923.56       146.20 o
   3  11   1       1330.32       1154.14        80.79 o
   5  11   1       9054.94      10128.69       237.96 o
   7  11   1       3592.89       4373.50       246.16 o
  -7  13   1       2465.31       2365.93       120.99 o
  -5  13   1       2869.73       2764.10       100.81 o
  -3  13   1        942.66        976.74        41.99 o
  -1  13   1        681.85        645.31        35.28 o
   1  13   1        605.44        516.41        83.86 o
   3  13   1        905.03       1055.80        50.45 o
   5  13   1       2843.76       2822.00       164.25 o
   7  13   1       2408.18       2798.71       144.47 o
  -7  15   1       1456.27       1388.75       188.22 o
  -5  15   1       2044.22       1969.13        97.90 o
  -3  15   1        282.18        249.02        55.36 o
  -1  15   1        222.15        226.50        30.27 o
   1  15   1        217.54        182.55        38.03 o
   5  15   1       2039.00       2407.50       147.75 o
  -5  17   1       4518.06       5330.27       343.85 o
  -3  17   1       1220.04       1373.23        98.22 o
  -1  17   1        696.66        629.50        79.15 o
   1  17   1        681.54        685.25       217.32 o
  -5  19   1        225.92         81.10       123.21 o
  -3  19   1       3537.06       3852.98       132.05 o
  -1  19   1        397.02        344.67        52.65 o
   1  19   1        408.08        146.29       365.22 o
  -3  21   1        460.65        657.23        82.86 o
  -1  21   1        226.08         73.88       136.11 o
   1  21   1        223.68        117.00       298.05 o
 -10   0   2        511.36        208.08       349.58 o
  -6   0   2       3121.18       2623.64       125.24 o
  -2   0   2     114410.02     102469.98      2914.67 o
   2   0   2     116070.41      97775.77      2485.06 o
   6   0   2       3141.32       2954.19       120.14 o
 -10   2   2       1062.83        839.93       210.61 o
  -8   2   2        930.89        759.02        91.62 o
  -6   2   2       4496.65       4432.48       111.78 o
  -4   2   2       4585.71       4375.69       138.59 o
  -2   2   2     112466.23     107115.12      2724.54 o
   0   2   2       2274.03       2494.78        56.53 o
   2   2   2     111595.26     103520.69      1736.81 o
   4   2   2       4642.97       4603.14       107.35 o
   6   2   2       4569.70       4654.66       139.71 o
   8   2   2        923.19       1008.37       135.87 o
 -10   4   2        211.21        233.52       203.63 o
  -8   4   2       3026.38       2833.73       192.10 o
  -6   4   2        561.36        504.73        58.12 o
  -4   4   2      30779.96      31940.54       934.86 o
  -2   4   2      43224.71      41201.48       660.58 o
   0   4   2      59121.02      63139.79      1391.71 o
   2   4   2      43135.55      42183.76      2076.24 o
   4   4   2      30994.45      31969.57       503.81 o
   6   4   2        618.46        520.81        71.75 o
   8   4   2       3069.81       3416.04       591.51 o
 -10   6   2         11.49        203.83       141.19 o
  -8   6   2       1506.93       1342.55       157.98 o
  -6   6   2        280.26        154.10        78.32 o
  -4   6   2      21102.24      21479.48       589.62 o
  -2   6   2       1106.16       1233.38        29.35 o
   0   6   2      32360.51      35073.41       643.36 o
   2   6   2       1084.95       1154.14        61.32 o
   4   6   2      20881.50      21258.66       348.94 o
   6   6   2        281.70        358.26        71.52 o
   8   6   2       1557.90       1619.33       147.73 o
  -8   8   2       2893.05       2617.26       114.74 o
  -6   8   2        243.65        229.52        60.93 o
  -4   8   2      12711.79      12449.02       301.70 o
  -2   8   2       5727.56       5953.03        87.94 o
   0   8   2      10118.08       9758.90       199.79 o
   2   8   2       5647.84       5453.12       163.65 o
   4   8   2      12855.03      12844.77       262.99 o
   6   8   2        242.26        210.82        60.76 o
   8   8   2       2893.96       3068.66       255.86 o
  -8  10   2       1181.56       1152.08        81.89 o
  -6  10   2       2670.61       2262.39        69.86 o
  -4  10   2       2980.46       2766.71        62.99 o
  -2  10   2       9413.56       9151.67       142.86 o
   0  10   2       9296.95      10275.71       231.04 o
   2  10   2       9394.31       8255.82       495.16 o
   4  10   2       2970.34       3044.61       101.44 o
   6  10   2       2665.05       3015.07       134.32 o
   8  10   2       1194.68       1551.17       178.54 o
  -8  12   2        112.51        631.22       227.24 o
  -6  12   2        710.56        729.71       115.70 o
  -4  12   2       2780.33       2794.17       111.43 o
  -2  12   2      15245.18      15923.74       393.88 o
   0  12   2        280.04        138.24       116.54 o
   2  12   2      15415.78      14781.02      1066.86 o
   4  12   2       2791.32       2966.53       141.90 o
   6  12   2        698.79        804.66       116.08 o
  -8  14   2        125.80         55.82       337.81 o
  -6  14   2       2897.26       2604.18       115.37 o
  -4  14   2        397.93        437.96        44.62 o
  -2  14   2      20260.27      21853.48       271.69 o
   0  14   2       1631.27       1740.62       254.78 o
   2  14   2      20185.59      18031.97       403.08 o
   4  14   2        382.77        483.86        88.35 o
   6  14   2       2959.04       3512.34       198.80 o
  -6  16   2        801.02        914.06       147.27 o
  -4  16   2       4091.51       4367.00       197.64 o
  -2  16   2       5550.59       5710.45       160.08 o
   0  16   2      15135.12      14071.18       458.61 o
   2  16   2       5651.18       4890.23       183.13 o
   4  16   2       4110.23       5059.67       198.25 o
  -6  18   2         64.86        332.82       140.30 o
  -4  18   2       3541.73       4040.59       254.23 o
  -2  18   2        514.61        524.08        41.51 o
   0  18   2        978.85       1026.78       117.21 o
   2  18   2        483.72        217.55       121.42 o
   4  18   2       3541.95       3531.64       152.10 o
  -4  20   2       1892.00       2094.16       121.30 o
  -2  20   2        256.11        291.05       100.44 o
   0  20   2       4670.66       3806.60       291.05 o
   2  20   2        251.26        287.44       149.63 o
   0  22   2       2833.75       1920.04       312.90 o
  -9   1   3       2545.37       2269.43       121.69 o
  -7   1   3        965.73        890.28        76.69 o
  -5   1   3        294.77        285.71        65.12 o
  -3   1   3      11864.36      11813.76       177.84 o
  -1   1   3       4584.86       4604.06        71.79 o
   1   1   3       5071.05       5143.72       110.14 o
   3   1   3      11969.30      11335.89       320.99 o
   5   1   3        297.37        225.46        49.75 o
   7   1   3       1005.61       1210.36       177.18 o
   9   1   3       2501.93       2482.09       216.98 o
  -9   3   3        567.88        337.71        97.69 o
  -7   3   3       1272.48       1280.35        82.15 o
  -5   3   3        240.50        208.89        63.79 o
  -3   3   3      39867.62      40769.39       652.29 o
  -1   3   3       7225.75       7051.41       192.05 o
   1   3   3       7048.64       7201.33       379.14 o
   3   3   3      39308.43      39901.75      1088.95 o
   5   3   3        227.66        284.53        81.07 o
   7   3   3       1250.93       1036.50       250.11 o
   9   3   3        554.49        611.93       183.21 o
  -9   5   3        144.15        119.40        89.88 o
  -7   5   3        829.42        824.01        79.57 o
  -5   5   3       7241.19       7350.66       164.36 o
  -3   5   3       7896.68       7966.63       129.91 o
  -1   5   3      56703.92      53788.02      1484.96 o
   1   5   3      56536.49      54231.05      2052.51 o
   3   5   3       8002.63       8014.12       392.15 o
   5   5   3       7147.98       7551.06       640.60 o
   7   5   3        789.89        828.32       183.55 o
   9   5   3        138.15        370.79       252.77 o
  -9   7   3        120.53        -25.42       144.15 o
  -7   7   3        201.55        226.40       130.58 o
  -5   7   3       2456.96       2121.20       132.72 o
  -3   7   3       2744.88       2507.31        88.71 o
  -1   7   3      43432.81      46034.62      1400.32 o
   1   7   3      42925.59      41713.61       869.53 o
   3   7   3       2806.09       2807.12        91.93 o
   5   7   3       2560.01       2419.51       200.51 o
   7   7   3        211.21         94.19        99.17 o
   9   7   3        121.66       -161.69       275.97 o
  -9   9   3        140.60        -11.61       173.85 o
  -7   9   3        241.92        177.19        72.90 o
  -5   9   3        847.56        873.74        47.21 o
  -3   9   3       4762.92       4309.12       142.29 o
  -1   9   3       7264.13       7313.23       208.65 o
   1   9   3       7104.15       6688.01       570.87 o
   3   9   3       4633.00       4319.82       122.43 o
   5   9   3        805.77        863.53       170.25 o
   7   9   3        236.51        129.35       126.23 o
   9   9   3        161.46        364.23       325.84 o
  -9  11   3        931.74       1450.09       729.08 o
  -7  11   3        584.31        575.40        84.22 o
  -5  11   3        610.21        512.70        48.62 o
  -3  11   3       3375.83       3261.71        86.39 o
  -1  11   3      15486.32      16328.81       336.77 o
   1  11   3      15690.47      15680.35      1290.11 o
   3  11   3       3363.58       3358.56       152.13 o
   5  11   3        607.99        747.84       118.10 o
   7  11   3        605.86        791.42       178.47 o
  -7  13   3        185.80        140.43        72.48 o
  -5  13   3          6.72         95.56        53.81 o
  -3  13   3      10490.42      11078.69       269.11 o
  -1  13   3       1428.34       1314.68       169.76 o
   1  13   3       1463.60       1424.14       240.44 o
   3  13   3      10441.86      11511.62       357.07 o
   5  13   3          9.22         35.73       106.44 o
   7  13   3        195.06        361.37       157.58 o
  -7  15   3        580.88        887.83       136.51 o
  -5  15   3        658.61        644.91        98.56 o
  -3  15   3       3208.32       3443.39        75.34 o
  -1  15   3        528.76        418.93       146.99 o
   1  15   3        492.49        308.30        56.34 o
   3  15   3       3127.04       3266.08       149.80 o
   5  15   3        617.72        911.42       132.31 o
  -5  17   3       1273.65       1558.68       147.21 o
  -3  17   3       3031.66       3143.90       135.76 o
  -1  17   3       2173.69       2330.59       265.59 o
   1  17   3       2222.22       1549.23       131.41 o
  -5  19   3        548.69        544.13       298.99 o
  -3  19   3          4.78        129.76        68.98 o
  -1  19   3       1691.91       1644.95       148.04 o
   1  19   3       1666.60       1533.13       197.49 o
  -3  21   3         10.23        105.01       138.35 o
  -1  21   3       2604.70       2722.12       437.73 o
   1  21   3       2590.26       1865.80       177.31 o
  -8   0   4       9356.69      10088.11       292.48 o
  -4   0   4      52748.71      56398.46      1094.59 o
   0   0   4        664.04       1220.94        43.71 o
   4   0   4      53422.68      53237.42      1412.19 o
   8   0   4       9508.88      10774.09       419.01 o
 -10   2   4        626.15        235.87       112.17 o
  -8   2   4        359.21        204.39        84.99 o
  -6   2   4       6810.87       6755.64       239.04 o
  -4   2   4       4743.63       4843.34       181.55 o
  -2   2   4       4726.11       4984.44       106.84 o
   0   2   4        144.93        207.98        16.48 o
   2   2   4       4900.67       5019.11       121.72 o
   4   2   4       4676.75       4981.80       142.25 o
   6   2   4       6913.45       7458.44       306.34 o
   8   2   4        351.93        347.30       109.41 o
 -10   4   4        137.52        230.14       118.20 o
  -8   4   4       1673.02       1248.82        93.88 o
  -6   4   4        447.29        477.26        86.78 o
  -4   4   4      31030.19      32222.41       443.98 o
  -2   4   4       1440.70       1420.63        44.25 o
   0   4   4       2181.04       2625.09       124.54 o
   2   4   4       1423.88       1557.34        58.02 o
   4   4   4      30864.69      31254.30       610.75 o
   6   4   4        436.36        333.47        89.36 o
   8   4   4       1625.25       1770.52       407.62 o
  -8   6   4         66.75         87.73        91.76 o
  -6   6   4      40751.77      43951.27       611.39 o
  -4   6   4       1605.03       1738.81        60.78 o
  -2   6   4       3133.50       2778.03       103.82 o
   0   6   4       1054.85        929.20        34.25 o
   2   6   4       3190.28       3007.61        85.53 o
   4   6   4       1593.07       1686.96       265.86 o
   6   6   4      40862.98      43012.42      1956.31 o
   8   6   4         66.37       -211.70       302.24 o
  -8   8   4       1632.47       1442.06       147.87 o
  -6   8   4        558.40        608.42        73.79 o
  -4   8   4       5842.18       5564.95       185.76 o
  -2   8   4       9246.37      10156.98       244.93 o
   0   8   4       1313.55       1308.05        51.85 o
   2   8   4       9107.00       9250.88       317.11 o
   4   8   4       5821.78       5754.23       257.08 o
   6   8   4        539.68        519.39        85.43 o
   8   8   4       1619.57       1596.33       202.01 o
  -8  10   4         36.13        143.56        91.74 o
  -6  10   4      10747.19      11591.10       402.89 o
  -4  10   4       2539.20       2580.60        98.28 o
  -2  10   4       1152.72        998.35        75.64 o
   0  10   4       9591.41      10701.84       337.41 o
   2  10   4       1198.17        860.89        51.71 o
   4  10   4       2501.22       2613.08       125.70 o
   6  10   4      10779.28      11798.89       299.46 o
   8  10   4         38.38       -155.89       155.89 o
  -8  12   4       6233.62       6502.56       282.37 o
  -6  12   4        281.43        242.55        53.26 o
  -4  12   4      19796.20      20445.71       469.49 o
  -2  12   4        505.86        510.50        85.57 o
   0  12   4         64.26         98.73        40.18 o
   2  12   4        511.52        484.45        56.28 o
   4  12   4      20003.00      20381.62       598.82 o
   6  12   4        279.74        347.20       115.06 o
  -8  14   4        204.22        140.53       245.66 o
  -6  14   4       1011.24        742.89       117.55 o
  -4  14   4        825.46        839.38        92.24 o
  -2  14   4       4118.54       4140.07       288.94 o
   0  14   4         50.63        148.79        46.91 o
   2  14   4       4103.92       3767.93       449.31 o
   4  14   4        821.09        861.22       113.18 o
   6  14   4        978.63        991.40       136.44 o
  -6  16   4         24.88        -19.64       113.74 o
  -4  16   4       6025.58       6666.35       175.07 o
  -2  16   4        481.32        547.54        51.62 o
   0  16   4          0.41        -63.11        63.11 o
   2  16   4        494.55        469.77       101.20 o
   4  16   4       6038.47       6783.09       259.39 o
  -4  18   4        462.19        412.88       110.11 o
  -2  18   4       1723.00       1641.28       165.66 o
   0  18   4         13.25         -4.15        71.37 o
   2  18   4       1752.33       1406.18       407.69 o
  -4  20   4        203.16        341.81       163.84 o
  -2  20   4       1013.37        712.50       108.66 o
   0  20   4        469.95        379.57        94.12 o
   2  20   4       1011.90        365.47       221.96 o
   0  22   4        715.86        543.29       132.75 o
  -9   1   5       2513.26       2486.19       135.22 o
  -7   1   5         45.19         16.60        61.64 o
  -5   1   5       1777.81       1611.22        66.01 o
  -3   1   5       4931.76       4323.72       147.05 o
  -1   1   5      49515.52      50435.38      1094.57 o
   1   1   5      49602.53      50915.46       905.29 o
   3   1   5       4984.96       4316.27       145.82 o
   5   1   5       1801.92       1537.81        92.22 o
   7   1   5         48.36         -6.71       169.19 o
   9   1   5       2489.55       2219.72       327.07 o
  -9   3   5        321.77        194.91       104.27 o
  -7   3   5        311.22        250.33       100.55 o
  -5   3   5       1569.88       1669.28        87.58 o
  -3   3   5       7402.78       7429.44       125.53 o
  -1   3   5      36801.07      35868.60      1034.08 o
   1   3   5      36373.20      37224.33       716.99 o
   3   3   5       7426.23       6910.63       385.46 o
   5   3   5       1602.43       1847.76       236.62 o
   7   3   5        303.66        316.35       125.43 o
   9   3   5        332.03        461.32       268.30 o
  -9   5   5        263.72        394.94       109.89 o
  -7   5   5        527.96        308.89        76.48 o
  -5   5   5        961.64        905.08        82.61 o
  -3   5   5       3380.19       2878.91       128.51 o
  -1   5   5      32575.14      33011.97       897.60 o
   1   5   5      32774.84      31361.50       988.82 o
   3   5   5       3561.59       3288.52       182.76 o
   5   5   5       1014.48        933.84        75.54 o
   7   5   5        510.31        712.25       133.35 o
   9   5   5        256.10        237.38       267.81 o
  -9   7   5        129.42       -113.95       113.95 o
  -7   7   5        256.80        155.18       120.28 o
  -5   7   5       1074.91       1115.61        59.62 o
  -3   7   5       6750.98       6322.00       191.50 o
  -1   7   5      23095.85      23788.14       372.75 o
   1   7   5      23428.51      21846.91       615.16 o
   3   7   5       6827.20       6496.27       724.48 o
   5   7   5       1158.54        925.17        93.43 o
   7   7   5        246.62        274.06        98.19 o
   9   7   5        118.78          3.24       207.75 o
  -9   9   5         80.81       -137.50       137.50 o
  -7   9   5         87.68        205.23        62.94 o
  -5   9   5        296.43        368.42        49.15 o
  -3   9   5       2085.21       1959.73        93.84 o
  -1   9   5      25768.44      28613.37       834.35 o
   1   9   5      25663.55      25973.81       513.00 o
   3   9   5       2051.90       1890.08        84.47 o
   5   9   5        336.92        259.84        94.37 o
   7   9   5         90.96        -42.01       183.06 o
   9   9   5         89.07       -277.40       277.40 o
  -7  11   5        977.69        815.39        64.40 o
  -5  11   5        691.59        608.77        44.80 o
  -3  11   5       4419.62       4636.09       244.86 o
  -1  11   5      15943.80      16299.41       517.29 o
   1  11   5      16072.87      15194.34       642.78 o
   3  11   5       4607.22       5021.56       139.13 o
   5  11   5        666.58        820.75        96.61 o
   7  11   5        982.16       1130.63       186.46 o
  -7  13   5         63.70         44.93        78.40 o
  -5  13   5       1174.45       1019.35        45.11 o
  -3  13   5       1782.78       1638.20        83.73 o
  -1  13   5       4683.95       4728.22       364.69 o
   1  13   5       4605.38       3997.27       315.11 o
   3  13   5       1805.93       1921.59       128.28 o
   5  13   5       1251.52       1606.12       158.49 o
   7  13   5         66.56       -125.44       192.52 o
  -7  15   5         39.55         16.13       158.47 o
  -5  15   5          3.45         83.87        94.54 o
  -3  15   5       1160.01       1369.21        96.12 o
  -1  15   5       3621.14       3818.02       433.29 o
   1  15   5       3666.22       3379.94       191.95 o
   3  15   5       1113.22       1315.54       129.46 o
   5  15   5          3.76        -98.60       132.14 o
  -5  17   5        797.57       1083.49       110.45 o
  -3  17   5       1730.34       1910.00       170.13 o
  -1  17   5       6291.15       6414.59       540.53 o
   1  17   5       6173.60       5579.95       741.73 o
   3  17   5       1769.70       1962.23       142.86 o
  -5  19   5         94.39        101.34       147.67 o
  -3  19   5       2466.82       2709.17       197.84 o
  -1  19   5       2820.58       3070.11       250.56 o
   1  19   5       2856.35       2670.64       351.51 o
  -1  21   5       3212.12       3054.42       419.19 o
   1  21   5       3231.98       2271.59       186.46 o
 -10   0   6       1316.49       1162.85       470.03 o
  -6   0   6       7680.38       7982.74       227.06 o
  -2   0   6      35743.16      37552.43      2542.71 o
   2   0   6      36148.90      38719.33      1026.87 o
   6   0   6       7583.57       8029.98       324.31 o
 -10   2   6       1716.55       1440.37       136.08 o
  -8   2   6       1821.79       1654.79       115.15 o
  -6   2   6      12937.78      13239.37       327.76 o
  -4   2   6       4051.91       4047.16        82.45 o
  -2   2   6      23320.28      25269.45       565.52 o
   0   2   6       1982.00       2089.63        46.08 o
   2   2   6      23556.71      26107.53       644.81 o
   4   2   6       4012.35       3836.10       123.44 o
   6   2   6      12789.33      13393.56       346.82 o
   8   2   6       1811.31       1762.38       467.81 o
 -10   4   6        547.98        162.19       145.31 o
  -8   4   6       6490.92       6819.18       251.54 o
  -6   4   6       2149.53       2102.13        99.91 o
  -4   4   6      13107.46      13318.30       187.30 o
  -2   4   6       1521.72       1163.66        45.71 o
   0   4   6       6233.44       5908.34       224.91 o
   2   4   6       1537.91       1377.82        69.57 o
   4   4   6      13395.57      13565.25       321.63 o
   6   4   6       2232.67       2186.22       125.19 o
   8   4   6       6544.39       6527.54       496.53 o
  -8   6   6       3860.06       4192.86       208.08 o
  -6   6   6       1242.23       1141.33        62.90 o
  -4   6   6      11398.90      11417.41       333.00 o
  -2   6   6       1293.43       1337.34        33.62 o
   0   6   6       2145.30       2897.67        60.91 o
   2   6   6       1298.14       1314.84       142.35 o
   4   6   6      11295.63      11355.80       681.36 o
   6   6   6       1214.66       1327.30       116.87 o
   8   6   6       3942.67       3887.20       281.37 o
  -8   8   6       8335.88       8950.92       397.59 o
  -6   8   6        976.77       1059.27        65.65 o
  -4   8   6      14166.34      14621.46       370.12 o
  -2   8   6        272.05        259.16        19.85 o
   0   8   6       5405.53       5619.04       151.94 o
   2   8   6        283.11        321.57       125.73 o
   4   8   6      14230.31      14899.86       365.57 o
   6   8   6       1011.99       1085.25       109.89 o
   8   8   6       8254.47      10076.09       433.06 o
  -8  10   6       2048.25       1978.66       150.14 o
  -6  10   6       9742.47      10018.05       288.28 o
  -4  10   6       3183.10       3243.43        64.71 o
  -2  10   6       9048.76       9341.79       264.91 o
   0  10   6        360.99        261.84        51.62 o
   2  10   6       9063.97       8971.84       750.07 o
   4  10   6       3102.93       2940.45       119.26 o
   6  10   6       9669.21      10930.23       284.95 o
   8  10   6       2055.90       2588.86       279.64 o
  -8  12   6        588.69        747.74       169.41 o
  -6  12   6       2656.48       2513.15        81.47 o
  -4  12   6        609.91        496.33        32.59 o
  -2  12   6       5965.02       5930.71       233.19 o
   0  12   6        331.05        357.66        52.73 o
   2  12   6       6065.59       5565.73       462.51 o
   4  12   6        641.26        596.67        77.05 o
   6  12   6       2659.15       3285.67       219.69 o
  -6  14   6       5794.96       5943.01       255.63 o
  -4  14   6        318.06        399.68       146.06 o
  -2  14   6       3797.96       3996.63       164.42 o
   0  14   6        317.09        245.59        60.35 o
   2  14   6       3857.13       3820.73       458.88 o
   4  14   6        334.15        303.33       114.38 o
   6  14   6       5803.16       7063.35       318.03 o
  -6  16   6       1246.92       1603.93       214.11 o
  -4  16   6       4139.36       4181.10       204.41 o
  -2  16   6       2074.73       1945.52       173.79 o
   0  16   6       2306.49       2072.94       120.08 o
   2  16   6       2075.91       2041.69       151.75 o
   4  16   6       4148.91       4912.75       237.52 o
  -4  18   6       3417.74       3484.17       290.25 o
  -2  18   6        145.10         69.93        72.41 o
   0  18   6        125.16        171.43       150.74 o
   2  18   6        145.43         78.83        80.00 o
  -2  20   6          4.29       -133.70       236.58 o
   0  20   6        381.61        324.79       334.84 o
   2  20   6          3.78        119.63       245.53 o
  -9   1   7        388.71        287.05       110.45 o
  -7   1   7       5597.01       5650.19       145.12 o
  -5   1   7       9720.95       9810.00       219.92 o
  -3   1   7       4441.63       4511.62        92.90 o
  -1   1   7      16364.42      16371.33       591.84 o
   1   1   7      16353.62      16969.67       583.58 o
   3   1   7       4398.89       4338.78       128.77 o
   5   1   7       9709.18      10021.02       251.88 o
   7   1   7       5537.57       5613.09       203.62 o
  -9   3   7        618.39        479.70       154.78 o
  -7   3   7       2276.91       2220.95       101.64 o
  -5   3   7        961.59        918.20        73.67 o
  -3   3   7      20619.44      22016.93       313.58 o
  -1   3   7      10229.59      10639.80       263.26 o
   1   3   7      10556.33      10936.12       194.37 o
   3   3   7      20973.80      21508.27       611.78 o
   5   3   7       1053.11        927.53       170.32 o
   7   3   7       2265.03       2540.17       292.44 o
  -9   5   7        992.86        934.63       216.60 o
  -7   5   7       2099.46       2021.74       195.43 o
  -5   5   7       4306.74       4312.74       105.05 o
  -3   5   7      12102.78      11790.32       298.18 o
  -1   5   7       1383.77       1498.92        53.12 o
   1   5   7       1388.65       1498.21        60.16 o
   3   5   7      12076.69      11410.21       719.01 o
   5   5   7       4334.41       4200.64       147.30 o
   7   5   7       2234.05       2302.79       145.45 o
   9   5   7        980.15       1192.66       346.00 o
  -9   7   7       1099.95        549.73       133.71 o
  -7   7   7        132.61        -65.26        65.26 o
  -5   7   7       2444.17       2336.90        66.93 o
  -3   7   7      13193.80      12663.66       312.75 o
  -1   7   7       1340.13       1164.21        58.75 o
   1   7   7       1347.14       1095.60        51.92 o
   3   7   7      13248.93      13820.28       400.96 o
   5   7   7       2431.07       2059.45       228.47 o
   7   7   7        166.52        411.12       122.76 o
   9   7   7       1104.17       1732.61       319.99 o
  -9   9   7        642.19        683.88       160.79 o
  -7   9   7        407.69        317.74        62.18 o
  -5   9   7        114.38        110.52        35.58 o
  -3   9   7       9899.04      10204.95       221.29 o
  -1   9   7       5151.41       5170.48       289.20 o
   1   9   7       5389.74       5141.11       199.72 o
   3   9   7      10021.08       9819.94      1104.99 o
   5   9   7        109.46         69.31       109.30 o
   7   9   7        386.61        282.27       581.22 o
   9   9   7        613.60       1626.63       419.21 o
  -7  11   7       1679.64       1659.91        70.64 o
  -5  11   7       2892.78       2720.22       176.12 o
  -3  11   7       3373.58       3219.49       257.47 o
  -1  11   7       3478.42       3453.26        85.82 o
   1  11   7       3436.99       3225.25       157.32 o
   3  11   7       3335.70       3045.97       368.27 o
   5  11   7       2888.02       3159.32       144.80 o
   7  11   7       1680.66       2000.07       224.69 o
  -7  13   7       1979.62       1735.98       147.81 o
  -5  13   7       1266.22       1243.85        72.66 o
  -3  13   7       1017.29       1149.34       144.35 o
  -1  13   7       4950.57       4758.46       190.95 o
   1  13   7       4912.37       4848.36       226.20 o
   3  13   7       1033.53        963.51       117.75 o
   5  13   7       1299.14       1341.24       168.68 o
   7  13   7       1971.82       2649.61       249.35 o
  -7  15   7        438.69        147.44       296.07 o
  -5  15   7       2309.41       2114.27       205.98 o
  -3  15   7        991.84        874.75       118.87 o
  -1  15   7       4273.05       4625.46       435.95 o
   1  15   7       4348.78       4293.40       486.18 o
   3  15   7       1073.87       1395.06       151.29 o
   5  15   7       2342.15       2581.32       207.49 o
  -5  17   7       1843.84       2255.34       440.90 o
  -3  17   7       2755.10       2889.61        86.46 o
  -1  17   7         28.87         68.67       113.32 o
   1  17   7         30.47        -13.02       134.68 o
   3  17   7       2718.66       2699.67       180.79 o
  -3  19   7       2916.79       3234.42       218.44 o
  -1  19   7        490.26        133.80       238.60 o
   1  19   7        503.76        297.11       148.73 o
  -1  21   7        752.27        236.95       161.14 o
   1  21   7        788.97        835.08       168.87 o
  -8   0   8         29.68         36.61       110.67 o
  -4   0   8      13019.94      12363.69       376.90 o
   0   0   8     176750.52     189642.38      4801.44 o
   4   0   8      12736.05      12882.70       414.76 o
   8   0   8         30.81        183.62       197.32 o
  -8   2   8       3457.06       3615.92       134.61 o
  -6   2   8       2016.42       1876.71        68.65 o
  -4   2   8       8240.40       8459.32       200.36 o
  -2   2   8      14325.76      14464.59       243.03 o
   0   2   8        751.39       1016.76        33.72 o
   2   2   8      14355.74      15339.35       226.43 o
   4   2   8       8211.81       8140.76       487.64 o
   6   2   8       2055.83       2298.55       133.32 o
   8   2   8       3467.11       3320.31       192.19 o
  -8   4   8          8.77        -57.25       110.28 o
  -6   4   8       5203.85       5401.88       138.61 o
  -4   4   8       2734.60       2696.23        68.12 o
  -2   4   8       6136.87       6019.14       179.29 o
   0   4   8      23733.98      23670.12       549.20 o
   2   4   8       6257.06       6221.11       178.03 o
   4   4   8       2680.22       2786.29       197.42 o
   6   4   8       5190.94       5546.93       190.45 o
   8   4   8         10.50        126.19       185.84 o
  -8   6   8        361.10         75.02        97.74 o
  -6   6   8       2105.12       2168.54        71.51 o
  -4   6   8        295.83        321.00        37.66 o
  -2   6   8      37077.20      37732.64      1379.30 o
   0   6   8        472.19        562.16        55.48 o
   2   6   8      36577.88      38357.73      1413.17 o
   4   6   8        293.68        370.78       208.24 o
   6   6   8       2187.42       2080.30       410.37 o
   8   6   8        365.13       1016.43       279.24 o
  -8   8   8        559.37        384.51        93.53 o
  -6   8   8       2664.65       2690.68        76.08 o
  -4   8   8       2056.79       1910.63        60.75 o
  -2   8   8       2762.52       2665.77        95.18 o
   0   8   8       4069.12       3898.54       267.30 o
   2   8   8       2821.12       2757.86       293.07 o
   4   8   8       2104.48       1758.79       202.17 o
   6   8   8       2757.79       2627.28       262.85 o
   8   8   8        565.73        468.64       219.45 o
  -8  10   8       1670.41       1557.68       121.22 o
  -6  10   8       2682.85       2682.57        93.43 o
  -4  10   8       1539.67       1469.63        55.63 o
  -2  10   8       7616.53       7578.95       164.99 o
   0  10   8         33.67         58.58        55.62 o
   2  10   8       7597.99       7372.13       786.46 o
   4  10   8       1598.83       1268.96        90.69 o
   6  10   8       2720.78       2797.65       482.88 o
   8  10   8       1723.18       1942.10       311.73 o
  -8  12   8         84.18        217.31       182.28 o
  -6  12   8        709.35        699.55        79.95 o
  -4  12   8       5242.23       5174.31       179.42 o
  -2  12   8        957.12        965.29       113.52 o
   0  12   8      37803.59      38646.29      1949.71 o
   2  12   8        964.63        972.68        86.41 o
   4  12   8       5185.54       5182.50       201.08 o
   6  12   8        691.05       1119.88       278.79 o
  -6  14   8        174.82         57.61       116.88 o
  -4  14   8       4724.94       4984.41       138.49 o
  -2  14   8       1738.39       1730.96       167.74 o
   0  14   8        283.39        328.22        95.43 o
   2  14   8       1752.91       1801.96       399.10 o
   4  14   8       4694.58       5241.64       259.02 o
   6  14   8        166.75       -102.14       162.90 o
  -6  16   8       1433.49       1514.03       222.26 o
  -4  16   8       1719.97       1628.14       160.20 o
  -2  16   8       1107.97       1199.30       213.48 o
   0  16   8       9750.04       9412.93       684.24 o
   2  16   8       1110.82        811.52       314.79 o
   4  16   8       1715.66       1834.83       192.13 o
  -4  18   8         31.47       -104.42       104.48 o
  -2  18   8       9747.12      10201.65      1021.59 o
   0  18   8          8.91        -31.48        91.44 o
   2  18   8       9658.49      10084.40      2104.69 o
  -2  20   8        995.68        437.51       284.85 o
   0  20   8         70.60        -58.51       260.48 o
  -9   1   9        530.94        296.29       102.41 o
  -7   1   9       3374.50       3438.09       103.11 o
  -5   1   9       5846.69       5896.59       107.29 o
  -3   1   9       3896.98       3768.48       120.84 o
  -1   1   9       3136.44       3179.36       102.09 o
   1   1   9       3080.55       3108.34        72.85 o
   3   1   9       3938.06       3753.18       121.15 o
   5   1   9       5867.51       5866.16       301.60 o
   7   1   9       3450.31       3759.16       181.48 o
  -9   3   9       1691.02       1413.67       130.75 o
  -7   3   9       3914.29       3735.16        99.64 o
  -5   3   9       8793.07       9567.24       365.01 o
  -3   3   9       2323.62       2011.70        79.66 o
  -1   3   9       3039.04       3232.05        60.06 o
   1   3   9       2967.08       3275.51        73.49 o
   3   3   9       2356.03       1790.80       114.28 o
   5   3   9       8932.79       8134.54       690.35 o
   7   3   9       3856.58       3497.77       173.05 o
  -9   5   9        212.11        103.24       163.34 o
  -7   5   9       2124.68       2050.91       151.70 o
  -5   5   9      14127.71      15127.88       201.66 o
  -3   5   9       7289.78       7118.25       293.01 o
  -1   5   9        666.20        519.14        27.28 o
   1   5   9        605.35        445.15        32.80 o
   3   5   9       7118.80       7197.48       202.10 o
   5   5   9      14072.72      14675.92      1019.10 o
   7   5   9       2063.77       1464.12       264.06 o
  -9   7   9          6.40         96.47       180.21 o
  -7   7   9       3419.03       3121.36        90.04 o
  -5   7   9       4598.94       4392.49        82.05 o
  -3   7   9       8195.57       8150.28       128.58 o
  -1   7   9       1391.41       1211.49        61.88 o
   1   7   9       1316.64       1195.51        91.34 o
   3   7   9       8128.93       7867.60       203.11 o
   5   7   9       4577.61       4865.65       377.54 o
   7   7   9       3347.37       3588.15       182.72 o
  -7   9   9       1784.18       1654.89       140.59 o
  -5   9   9       5357.10       5064.86       135.70 o
  -3   9   9       2600.61       2552.40        82.78 o
  -1   9   9        499.20        501.68        43.01 o
   1   9   9        479.55        412.15        53.97 o
   3   9   9       2703.63       2653.38       292.25 o
   5   9   9       5401.14       5849.79       426.31 o
   7   9   9       1780.87       2065.11       241.16 o
  -7  11   9        807.99        892.90       215.26 o
  -5  11   9       5815.32       5848.16       231.43 o
  -3  11   9       3069.21       3357.80        67.43 o
  -1  11   9       1052.85        982.51        71.37 o
   1  11   9       1003.99        854.74        76.23 o
   3  11   9       3026.05       2759.26       116.97 o
   5  11   9       5816.35       6007.09       199.78 o
   7  11   9        818.44        610.35       291.44 o
  -7  13   9       1718.79       1603.18       152.27 o
  -5  13   9       3083.16       2889.22       242.15 o
  -3  13   9       3340.08       3702.26       172.42 o
  -1  13   9         68.03          8.74        65.63 o
   1  13   9         70.55          3.54        50.36 o
   3  13   9       3347.87       3442.42       634.28 o
   5  13   9       2991.28       3000.61       685.70 o
  -5  15   9       1551.47       1534.88        99.87 o
  -3  15   9        545.12        683.64        69.29 o
  -1  15   9       1025.16        918.57        93.82 o
   1  15   9        998.51        685.37        83.64 o
   3  15   9        530.60        750.94       164.57 o
   5  15   9       1575.78       1858.58       212.95 o
  -5  17   9       2551.41       3191.62       162.73 o
  -3  17   9        273.88        245.23        52.62 o
  -1  17   9        105.38        163.91       131.06 o
   1  17   9         95.40        218.53        76.41 o
   3  17   9        245.81        358.36       153.28 o
  -3  19   9        561.73        241.95       142.01 o
  -1  19   9        213.01        -38.82       208.65 o
   1  19   9        200.52        166.72       354.29 o
  -6   0  10       1097.00        883.10        87.56 o
  -2   0  10       8503.95       8877.22       215.42 o
   2   0  10       8538.65       8930.75       304.83 o
   6   0  10       1074.50        886.55       131.46 o
  -8   2  10        545.43        341.20        96.17 o
  -6   2  10         73.60        181.24        59.70 o
  -4   2  10        980.74        773.80        51.93 o
  -2   2  10      44710.45      44184.29      1504.64 o
   0   2  10       1167.60        985.78        44.67 o
   2   2  10      44253.89      46700.71       770.07 o
   4   2  10        939.38       1059.57        95.40 o
   6   2  10         90.91         85.62        99.17 o
   8   2  10        545.40       -274.53       274.53 o
  -8   4  10        956.44        737.45       197.61 o
  -6   4  10        871.12        853.73        59.72 o
  -4   4  10       7446.26       7901.01       205.63 o
  -2   4  10       7639.44       7579.52       315.72 o
   0   4  10      50734.80      51119.29      1373.41 o
   2   4  10       7615.67       8129.19       141.06 o
   4   4  10       7492.51       7406.07       442.12 o
   6   4  10        859.49        834.95       105.46 o
   8   4  10        968.11        817.73       198.25 o
  -8   6  10         62.29        114.64       100.72 o
  -6   6  10        541.80        433.14       112.63 o
  -4   6  10      14539.36      15088.70       350.27 o
  -2   6  10         88.38        100.31        59.71 o
   0   6  10       9677.76       9539.97       278.70 o
   2   6  10         87.65        103.17        52.80 o
   4   6  10      14479.74      14554.12       792.55 o
   6   6  10        546.92        802.75       122.92 o
   8   6  10         60.41        474.14       277.27 o
  -8   8  10        550.06        306.07        87.96 o
  -6   8  10         40.08        -41.80        41.80 o
  -4   8  10       7338.97       7827.57       241.71 o
  -2   8  10       4004.91       4005.99       194.15 o
   0   8  10      29269.57      30139.53      1027.45 o
   2   8  10       3996.42       4009.69       279.09 o
   4   8  10       7592.55       8720.32      1010.33 o
   6   8  10         40.37        163.40        99.29 o
   8   8  10        571.30       1404.25       316.81 o
  -8  10  10        586.54        493.56       123.66 o
  -6  10  10        432.94        352.57        85.31 o
  -4  10  10       1689.60       1669.24       104.28 o
  -2  10  10      10349.97      10664.86       197.43 o
   0  10  10       1534.70       1357.95        73.52 o
   2  10  10      10465.03      10118.04       468.62 o
   4  10  10       1644.99       1658.25       114.28 o
   6  10  10        460.59        428.31        99.34 o
   8  10  10        577.89        595.88       388.65 o
  -6  12  10        693.20        512.96        68.63 o
  -4  12  10        683.61        642.22       111.06 o
  -2  12  10       6118.69       6035.43       467.86 o
   0  12  10       1583.49       1510.24        94.59 o
   2  12  10       6204.09       6081.42       655.39 o
   4  12  10        684.28        548.15        97.16 o
   6  12  10        681.18        241.97       192.92 o
  -6  14  10         65.85         57.21        93.58 o
  -4  14  10         77.57        -96.63       132.38 o
  -2  14  10      16506.10      17737.62       640.62 o
   0  14  10       2060.84       1801.73       213.67 o
   2  14  10      16377.17      17831.82       839.69 o
   4  14  10         81.00         38.67       311.02 o
   6  14  10         67.71        -84.35       185.14 o
  -4  16  10       1501.38       1421.81       158.77 o
  -2  16  10       1433.96       1338.77       228.86 o
   0  16  10      10115.58       9410.05       595.77 o
   2  16  10       1416.44       1708.64       190.95 o
   4  16  10       1481.97       2158.06       229.63 o
  -4  18  10       1133.92       1223.35       109.55 o
  -2  18  10        838.26        876.88       315.13 o
   0  18  10       2137.22       2058.24       227.94 o
   0  20  10       9247.49       8068.01       460.85 o
  -9   1  11        937.70        583.55       187.05 o
  -7   1  11       1657.91       1688.29        82.02 o
  -5   1  11        141.92         94.53        51.96 o
  -3   1  11       7304.89       7446.93       140.34 o
  -1   1  11       2931.80       2715.34        68.82 o
   1   1  11       3069.93       3187.15       112.57 o
   3   1  11       7468.00       7064.84       651.27 o
   5   1  11        144.97        259.72       121.74 o
   7   1  11       1645.56       1741.18       157.00 o
  -9   3  11       1612.60       1627.38       158.34 o
  -7   3  11       3319.76       3267.40       139.04 o
  -5   3  11       3540.95       3283.05       143.69 o
  -3   3  11      12708.24      13023.99       253.99 o
  -1   3  11        463.57        394.04        35.25 o
   1   3  11        449.87        520.60        67.24 o
   3   3  11      12509.07      13265.39       308.15 o
   5   3  11       3432.45       3061.30       140.39 o
   7   3  11       3264.59       3308.45       259.00 o
  -9   5  11        118.78        -91.68       116.77 o
  -7   5  11        962.35        794.36        90.51 o
  -5   5  11       3410.51       3220.66        80.84 o
  -3   5  11       3399.91       2982.14       144.58 o
  -1   5  11      14673.64      14909.24       324.50 o
   1   5  11      14697.74      15391.66       351.12 o
   3   5  11       3438.82       2966.66       350.22 o
   5   5  11       3343.66       3339.94       382.82 o
   7   5  11       1001.39       1272.98       242.88 o
  -7   7  11       1607.10       1359.43       117.04 o
  -5   7  11       4841.29       4791.46       122.01 o
  -3   7  11        176.62        145.95        59.20 o
  -1   7  11      12932.03      13097.87       439.94 o
   1   7  11      12885.86      13458.21       210.47 o
   3   7  11        176.25        166.08        62.37 o
   5   7  11       4709.25       4603.82       285.84 o
   7   7  11       1587.14       1854.28       246.96 o
  -7   9  11       3374.26       3279.37       102.03 o
  -5   9  11       4922.94       4912.90       160.77 o
  -3   9  11       8159.70       8386.25       254.71 o
  -1   9  11       4550.88       4584.75       111.63 o
   1   9  11       4531.76       4679.78       210.69 o
   3   9  11       7960.71       7524.42       488.68 o
   5   9  11       4687.26       4653.55       487.82 o
   7   9  11       3307.04       3216.40       297.37 o
  -7  11  11        548.48        196.13       164.50 o
  -5  11  11        141.61        174.03        98.16 o
  -3  11  11       4520.70       4615.67       208.73 o
  -1  11  11       4316.26       4647.86       208.13 o
   1  11  11       4426.55       4392.09       241.55 o
   3  11  11       4484.62       4660.25       444.71 o
   5  11  11        142.58        -73.24       107.18 o
   7  11  11        530.20       1002.78       304.29 o
  -7  13  11       1170.42       1637.42       404.83 o
  -5  13  11        146.96        105.32        59.61 o
  -3  13  11       4535.74       4674.04       210.59 o
  -1  13  11        452.20        539.59        76.32 o
   1  13  11        455.76        398.74        37.15 o
   3  13  11       4505.81       4592.70       151.90 o
   5  13  11        175.56        124.91       196.39 o
  -5  15  11       1967.04       1890.40       195.60 o
  -3  15  11       2659.92       2876.09       265.22 o
  -1  15  11        156.48        102.11        93.37 o
   1  15  11        144.38        136.36        63.39 o
   3  15  11       2678.78       2612.27       508.29 o
   5  15  11       1930.91       2847.56       264.47 o
  -3  17  11        793.44        887.50        92.92 o
  -1  17  11        699.53        644.29       112.34 o
   1  17  11        729.04        676.57       105.76 o
  -1  19  11        615.34        482.45       444.67 o
   1  19  11        580.41       1459.96       304.32 o
  -8   0  12       4026.01       4196.61       407.05 o
  -4   0  12      11895.26      12281.46       302.06 o
   0   0  12       7855.58       8836.55       281.45 o
   4   0  12      11816.88      11828.13       414.43 o
  -8   2  12        601.13        479.18       147.81 o
  -6   2  12       2925.83       2956.31        91.95 o
  -4   2  12       7355.30       6960.15       144.72 o
  -2   2  12       2321.60       2086.07        60.94 o
   0   2  12      21098.20      21638.70       367.38 o
   2   2  12       2329.36       2215.36        84.52 o
   4   2  12       7364.48       7604.83       217.66 o
   6   2  12       2864.14       2784.14       156.66 o
  -8   4  12        350.43        247.27       134.29 o
  -6   4  12         35.78         83.17        67.98 o
  -4   4  12       2597.39       2358.66        74.99 o
  -2   4  12      15035.93      14778.92       387.49 o
   0   4  12       2861.74       3043.04       138.45 o
   2   4  12      15228.68      16301.46       584.02 o
   4   4  12       2528.89       2201.36       230.78 o
   6   4  12         38.25       -130.11       130.11 o
  -8   6  12         24.17         41.74       116.05 o
  -6   6  12      10049.55      10454.81       373.47 o
  -4   6  12        533.31        419.95        57.53 o
  -2   6  12       1748.83       1691.67        79.55 o
   0   6  12       1910.03       1623.71        81.75 o
   2   6  12       1929.32       1983.76        70.12 o
   4   6  12        522.32        339.53       123.70 o
   6   6  12      10113.73      10885.66       632.90 o
  -8   8  12        183.84        -19.28       123.19 o
  -6   8  12         35.89         -7.78        89.13 o
  -4   8  12       1389.86       1412.35        60.36 o
  -2   8  12      25629.11      27130.62       694.10 o
   0   8  12        383.12        296.32        41.61 o
   2   8  12      25688.87      27107.43       464.89 o
   4   8  12       1398.19       1345.54        97.34 o
   6   8  12         27.39        154.09       211.14 o
  -6  10  12       3347.98       3428.24       224.10 o
  -4  10  12       5287.31       5235.92       215.21 o
  -2  10  12        323.97        359.56        48.72 o
   0  10  12      19028.35      20434.99       899.09 o
   2  10  12        367.86        316.88        59.29 o
   4  10  12       5227.46       5392.30       229.95 o
   6  10  12       3315.22       4285.29       297.65 o
  -6  12  12        655.92        436.04       128.33 o
  -4  12  12       4224.15       3938.32       113.22 o
  -2  12  12        815.24        800.05        99.88 o
   0  12  12        326.75        274.38        30.57 o
   2  12  12        850.80        765.84       174.75 o
   4  12  12       4262.23       4010.80       358.62 o
   6  12  12        672.62       1265.18       261.68 o
  -6  14  12         24.43        -57.90       114.31 o
  -4  14  12       2438.27       2161.20       186.41 o
  -2  14  12       1170.62       1096.53        84.63 o
   0  14  12       5059.14       5280.24       510.00 o
   2  14  12       1141.51       1072.13       235.45 o
   4  14  12       2463.48       2080.95       365.14 o
  -4  16  12       2503.90       2855.34       362.58 o
  -2  16  12       1687.87       1523.17       201.24 o
   0  16  12       1440.25       1308.37       200.75 o
   2  16  12       1689.40       2157.39       220.55 o
  -2  18  12       1404.52       1268.19       221.56 o
   0  18  12        906.22        858.51       199.86 o
  -7   1  13         53.64        124.76       140.30 o
  -5   1  13       5138.35       5357.35       138.05 o
  -3   1  13       1999.63       1918.82        55.67 o
  -1   1  13      18266.97      18338.49       588.95 o
   1   1  13      18401.79      20502.78       327.85 o
   3   1  13       2041.69       1974.63       167.80 o
   5   1  13       5137.69       5257.59       190.40 o
   7   1  13         66.48        421.07       254.10 o
  -7   3  13        940.20        817.55       162.16 o
  -5   3  13       1868.72       1817.65       158.93 o
  -3   3  13       7224.95       7191.64       158.32 o
  -1   3  13      10612.62      10135.58       281.97 o
   1   3  13      10340.51      10241.48       194.05 o
   3   3  13       7201.67       7454.91       180.35 o
   5   3  13       1866.10       1956.06       145.41 o
   7   3  13        930.62         58.20       236.70 o
  -7   5  13        533.78        209.14        96.60 o
  -5   5  13        228.54        128.68        82.51 o
  -3   5  13       2899.04       2860.00       149.65 o
  -1   5  13       5514.61       5446.99       228.34 o
   1   5  13       5530.54       5650.69       147.01 o
   3   5  13       2828.02       2823.50       127.00 o
   5   5  13        210.41         85.43        80.14 o
   7   5  13        542.51          4.30       253.96 o
  -7   7  13        301.46        213.10       101.20 o
  -5   7  13        352.64        251.91        64.28 o
  -3   7  13       6500.57       6765.11       216.27 o
  -1   7  13       7610.00       7834.24       252.94 o
   1   7  13       7652.19       8035.47       355.06 o
   3   7  13       6220.64       6517.06       758.44 o
   5   7  13        351.67         36.94       180.76 o
   7   7  13        299.47       -140.21       281.54 o
  -7   9  13        860.93        711.17       200.59 o
  -5   9  13        764.12        664.30        85.69 o
  -3   9  13       4671.28       4650.68       179.38 o
  -1   9  13      16184.43      16834.72       696.70 o
   1   9  13      15971.60      17765.69       455.02 o
   3   9  13       4500.97       4956.52       535.50 o
   5   9  13        754.01        582.95       209.33 o
   7   9  13        857.78       1037.31       334.49 o
  -7  11  13        284.63        140.90       116.99 o
  -5  11  13        985.50        739.48        81.64 o
  -3  11  13        572.21        482.87        53.80 o
  -1  11  13       9157.59       9226.06       331.74 o
   1  11  13       9068.60       8991.99       436.71 o
   3  11  13        615.03        714.85       197.98 o
   7  11  13        310.60       -448.97       448.97 o
  -5  13  13       2492.12       2689.70       221.20 o
  -3  13  13        416.91        232.44        66.39 o
  -1  13  13       2693.64       2723.07       284.06 o
   1  13  13       2658.60       2452.98       140.70 o
   3  13  13        428.99        737.56       417.27 o
   5  13  13       2533.16       3379.19       259.27 o
  -5  15  13        911.09        472.94       168.68 o
  -3  15  13       1266.12       1441.30       196.56 o
  -1  15  13       4141.68       3459.48       364.67 o
   1  15  13       4184.20       3859.65       375.13 o
   3  15  13       1274.24       1082.01       210.84 o
  -3  17  13       1955.74       2246.59       668.02 o
  -1  17  13       2029.32       2127.40       319.00 o
   1  17  13       2028.61       1860.99       327.18 o
  -6   0  14       1099.73        860.64       263.78 o
  -2   0  14       2586.76       2374.81       202.22 o
   2   0  14       2524.49       2676.20       129.04 o
   6   0  14       1103.54        898.00       184.39 o
  -8   2  14        443.66        483.10       216.67 o
  -6   2  14       8694.31       8944.35       175.70 o
  -4   2  14         88.09         67.41        43.24 o
  -2   2  14       7572.89       7635.31       309.70 o
   0   2  14        355.84        339.89        51.76 o
   2   2  14       7432.95       8441.54       268.42 o
   4   2  14         79.53        -92.05       136.14 o
   6   2  14       8629.43       8565.84      1126.93 o
  -8   4  14       2537.41       2365.05       143.67 o
  -6   4  14       1452.27       1252.65        81.32 o
  -4   4  14       9808.49       9857.80       359.66 o
  -2   4  14       2242.44       2165.06       113.95 o
   0   4  14       4335.77       4296.05       146.44 o
   2   4  14       2274.62       1907.79        84.54 o
   4   4  14       9859.84      10274.41       276.27 o
   6   4  14       1487.79       1358.71       169.40 o
  -8   6  14        788.36        851.08       237.22 o
  -6   6  14        103.52        141.30        71.48 o
  -4   6  14       4736.21       4425.72       186.72 o
  -2   6  14        843.63        713.79        50.45 o
   0   6  14       9513.60       9363.48       339.12 o
   2   6  14        852.89        833.90        78.77 o
   4   6  14       4737.20       4983.15       191.40 o
   6   6  14        104.55        -46.58       212.65 o
  -6   8  14        656.07        549.37       131.55 o
  -4   8  14      12541.62      13166.70       374.26 o
  -2   8  14       1062.56       1066.41        61.47 o
   0   8  14       3047.74       2890.21        79.09 o
   2   8  14       1076.01       1081.53        78.93 o
   4   8  14      12765.93      14196.82       476.49 o
   6   8  14        677.68        301.97       243.60 o
  -6  10  14       4903.93       4424.91       219.47 o
  -4  10  14        607.98        538.17        54.56 o
  -2  10  14       1911.54       1835.40       104.28 o
   0  10  14        269.46        227.18        89.41 o
   2  10  14       1913.76       1767.03       196.29 o
   4  10  14        597.27        203.05       111.82 o
   6  10  14       4897.19       5133.24       385.19 o
  -6  12  14       1041.59       1082.91       189.49 o
  -4  12  14        647.59        659.53       283.54 o
  -2  12  14       3283.93       3480.88       126.47 o
   0  12  14       3688.96       3823.24       269.09 o
   2  12  14       3279.80       3229.33       118.21 o
   4  12  14        665.85        474.45       296.06 o
   6  12  14       1049.77        996.00       378.70 o
  -4  14  14        704.17        655.40       109.18 o
  -2  14  14       2622.44       2920.33       248.78 o
   0  14  14        442.05        344.98        99.42 o
   2  14  14       2530.15       2496.66       338.87 o
   4  14  14        717.58        461.53       142.52 o
  -4  16  14       2018.27       2663.50       152.20 o
  -2  16  14        145.81        100.06       127.50 o
   0  16  14          9.11       -109.72       113.63 o
   2  16  14        134.09        207.45       253.48 o
   0  18  14        162.44        355.11       291.03 o
  -7   1  15        933.03        787.29       112.62 o
  -5   1  15       1395.69       1259.17       109.10 o
  -3   1  15       1603.65       1276.40        58.96 o
  -1   1  15       6219.17       5800.52       185.30 o
   1   1  15       6302.07       6108.43       132.41 o
   3   1  15       1598.41       1377.90        79.35 o
   5   1  15       1405.69       1355.82       131.27 o
  -7   3  15        169.50        183.80       154.92 o
  -5   3  15       2856.69       2456.40        98.06 o
  -3   3  15      13313.55      13405.31       392.31 o
  -1   3  15      11560.97      11239.49       427.16 o
   1   3  15      11559.79      11713.38       355.58 o
   3   3  15      13372.33      14184.18       284.70 o
   5   3  15       2889.83       2661.15       224.59 o
  -7   5  15        322.73        155.33        98.62 o
  -5   5  15        232.75        173.68        63.16 o
  -3   5  15       4088.92       3630.57       190.29 o
  -1   5  15       6209.98       6190.35       211.03 o
   1   5  15       6121.81       6645.29       138.98 o
   3   5  15       4027.26       4061.06       160.66 o
   5   5  15        231.31        275.67       118.05 o
  -7   7  15        445.30        350.79       275.23 o
  -5   7  15        122.33        187.12        70.97 o
  -3   7  15       3655.31       3504.38        87.79 o
  -1   7  15       1861.09       1812.08        63.62 o
   1   7  15       1709.58       1773.13       106.90 o
   3   7  15       3655.11       3695.62       136.98 o
   5   7  15        131.51        230.32       313.28 o
  -7   9  15         93.74        -88.47       140.47 o
  -5   9  15       1069.72       1036.36        80.93 o
  -3   9  15       4625.94       4690.52       205.61 o
  -1   9  15       3629.59       3897.80       110.51 o
   1   9  15       3619.99       3809.30       234.41 o
   3   9  15       4694.84       4772.71       460.38 o
   5   9  15       1116.27       1719.49       361.15 o
  -5  11  15          8.87        176.05        99.76 o
  -3  11  15        304.44        182.33        71.62 o
  -1  11  15       2146.73       2117.86       170.64 o
   1  11  15       2235.89       2160.92       176.28 o
   3  11  15        289.84        263.60       123.42 o
   5  11  15         13.51        155.89       265.67 o
  -5  13  15       1271.53       1427.53       460.68 o
  -3  13  15       3878.15       4000.13       309.43 o
  -1  13  15       5374.54       5384.78       296.78 o
   1  13  15       5354.21       4661.11       442.94 o
   3  13  15       3823.11       3697.57       466.07 o
   5  13  15       1277.93        511.98       365.51 o
  -3  15  15       3967.24       4324.42       264.12 o
  -1  15  15       6401.20       6559.15       453.23 o
   1  15  15       6470.07       6473.89       792.36 o
   3  15  15       4046.77       5067.36       349.70 o
  -1  17  15        986.73       1105.45       288.60 o
   1  17  15        992.58        285.69       221.43 o
  -4   0  16       1428.51       1202.58        95.45 o
   0   0  16       8293.93       9538.35       386.46 o
   4   0  16       1253.22       1023.36       200.12 o
  -6   2  16        193.53        221.42       110.17 o
  -4   2  16       8427.90       9080.74       321.98 o
  -2   2  16         93.47        195.80        49.30 o
   0   2  16        744.71        821.72       127.99 o
   2   2  16        116.96        132.91        65.76 o
   4   2  16       8429.68       9104.91       267.48 o
  -6   4  16       3781.58       3478.11       161.27 o
  -4   4  16       1296.76       1229.01       133.48 o
  -2   4  16       7055.28       6927.40       246.99 o
   0   4  16       8389.48       8485.93       167.96 o
   2   4  16       7074.94       7661.35       205.90 o
   4   4  16       1278.10        975.81       437.73 o
  -6   6  16       1516.28       1085.07       115.10 o
  -4   6  16        154.47        -45.53        71.78 o
  -2   6  16       7106.65       7105.90       263.57 o
   0   6  16         72.66        -14.58        94.58 o
   2   6  16       7127.31       7953.74       244.94 o
   4   6  16        160.62        430.38       109.99 o
  -6   8  16       3373.34       3513.76       430.01 o
  -4   8  16        809.36        625.25       123.81 o
  -2   8  16       8274.87       8396.53       317.13 o
   0   8  16        406.34        278.29        96.43 o
   2   8  16       8371.23       8453.39       349.46 o
   4   8  16        834.25        908.47       135.00 o
  -6  10  16        734.06        445.20       358.96 o
  -4  10  16       3564.64       3733.66       239.62 o
  -2  10  16        758.47        529.10        69.93 o
   0  10  16         93.44         98.82       120.66 o
   2  10  16        817.20        551.22       106.51 o
   4  10  16       3606.13       3999.87       580.24 o
  -4  12  16       1559.40       1266.49       181.44 o
  -2  12  16       1609.49       1641.17       117.19 o
   0  12  16       6180.76       6264.82       292.26 o
   2  12  16       1614.07       1461.44       386.89 o
   4  12  16       1480.36       1582.50       295.45 o
  -4  14  16       3829.56       4189.37       518.89 o
  -2  14  16        629.04        593.15        90.41 o
   0  14  16        627.47        684.22       203.72 o
   2  14  16        616.42        284.25       298.84 o
   4  14  16       3792.68       3925.72       453.24 o
  -2  16  16        422.93        547.91        83.16 o
   0  16  16        897.66        859.40       239.75 o
  -7   1  17       1302.11        915.73       126.73 o
  -5   1  17       1826.01       1630.33        96.03 o
  -3   1  17       6073.74       5958.23       215.77 o
  -1   1  17       4050.04       3690.92       210.07 o
   1   1  17       4087.15       3941.01       175.52 o
   3   1  17       6232.56       6948.52       311.25 o
   5   1  17       1823.53       2184.44       236.97 o
  -7   3  17       2469.75       2462.47       137.68 o
  -5   3  17       4092.46       3757.12       337.92 o
  -3   3  17        527.25        373.85        57.50 o
  -1   3  17       2056.28       1819.97        76.43 o
   1   3  17       2081.47       2140.74       101.43 o
   3   3  17        573.85        550.66        82.56 o
   5   3  17       4137.30       4170.86       330.75 o
  -7   5  17       1667.00       1247.90       373.96 o
  -5   5  17       3142.49       3064.75       259.13 o
  -3   5  17         39.84        171.03        68.66 o
  -1   5  17       3359.71       3136.58       102.04 o
   1   5  17       3556.00       3789.10       148.29 o
   3   5  17         25.94        102.56        96.16 o
   5   5  17       3126.61       3666.27       352.25 o
  -5   7  17       2196.25       1897.46       154.50 o
  -3   7  17         46.31        -44.85        61.18 o
  -1   7  17       2720.50       2396.04        66.07 o
   1   7  17       2698.93       2586.54       125.65 o
   3   7  17         53.13        141.03       122.45 o
   5   7  17       2148.87       3797.58       413.36 o
  -5   9  17       1481.83       1300.49       207.18 o
  -3   9  17        746.02        650.67       159.55 o
  -1   9  17       1714.52       1569.61        78.02 o
   1   9  17       1724.25       1693.71       194.26 o
   3   9  17        719.27        614.35       242.99 o
  -5  11  17       1204.96        853.51       155.41 o
  -3  11  17       1780.36       1927.37       243.76 o
  -1  11  17       2481.04       2629.01       156.51 o
   1  11  17       2564.82       3028.75       285.59 o
   3  11  17       1819.59       2086.18       177.78 o
  -3  13  17       2949.11       3584.67       473.78 o
  -1  13  17        181.02        153.06        80.53 o
   1  13  17        168.16         91.37        93.00 o
   3  13  17       3016.75       2670.35       613.44 o
  -1  15  17        867.21       1079.09        92.08 o
   1  15  17        844.29        212.19       183.12 o
  -6   0  18       4246.12       4514.97       411.69 o
  -2   0  18       2137.08       1803.43       122.96 o
   2   0  18       2220.28       2292.49       135.74 o
  -6   2  18        975.78        638.18       116.98 o
  -4   2  18       1502.83       1354.77       184.96 o
  -2   2  18      10245.33      10541.54       328.09 o
   0   2  18       1955.35       1999.15       108.60 o
   2   2  18      10096.95      10945.53       211.83 o
   4   2  18       1481.53       1449.57       192.42 o
  -6   4  18        409.30        248.17       195.82 o
  -4   4  18       1995.66       1898.42       183.78 o
  -2   4  18        502.91        448.06        69.61 o
   0   4  18      10920.80      12045.79       270.12 o
   2   4  18        531.17        365.92        85.16 o
   4   4  18       2109.31       1651.43       258.33 o
  -6   6  18         51.98        175.57       159.30 o
  -4   6  18       1405.58       1115.96        92.73 o
  -2   6  18       1166.83        923.37        87.50 o
   0   6  18       1705.99       1670.81        93.60 o
   2   6  18       1147.64       1274.34       199.96 o
  -6   8  18        192.21         50.82       205.83 o
  -4   8  18       3529.87       3623.85       273.86 o
  -2   8  18        784.28        674.83       111.44 o
   0   8  18      19537.22      21005.19       824.89 o
   2   8  18        780.98        648.55       107.19 o
   4   8  18       3612.22       5533.44       449.45 o
  -4  10  18        339.34        160.99       148.14 o
  -2  10  18       6811.91       6745.75       286.49 o
   0  10  18       1276.65       1098.19       122.60 o
   2  10  18       6787.87       6892.92       715.37 o
  -4  12  18        447.96        -15.10       247.81 o
  -2  12  18        597.09        463.15       113.97 o
   0  12  18         31.39         85.66        70.97 o
   2  12  18        635.82        628.23       406.48 o
  -2  14  18       3350.06       3605.54       350.78 o
   0  14  18         40.76       -432.36       470.52 o
   2  14  18       3289.93       3014.84       714.71 o
  -5   1  19       1509.58       1444.95       207.62 o
  -3   1  19       3375.45       2872.87       114.00 o
  -1   1  19        111.50         -2.41       136.28 o
   1   1  19         99.73         26.46        71.29 o
   3   1  19       3358.54       3291.64       350.02 o
  -5   3  19       3469.15       3531.78       275.40 o
  -3   3  19       4079.74       3703.60       140.00 o
  -1   3  19       2741.28       2616.40       110.43 o
   1   3  19       2696.34       2479.81       183.57 o
   3   3  19       4101.67       4218.76       392.81 o
  -5   5  19       2021.54       1978.94       138.79 o
  -3   5  19        224.85        282.78       114.08 o
  -1   5  19        145.21        120.01        64.00 o
   1   5  19        151.73        174.02        86.13 o
   3   5  19        243.84         56.81       121.23 o
  -5   7  19       2562.81       2551.15       469.82 o
  -3   7  19       1092.96       1006.59        96.95 o
  -1   7  19        330.05        227.86       135.01 o
   1   7  19        321.22        498.15       122.17 o
   3   7  19       1101.10       1221.58       515.60 o
  -5   9  19       4845.17       5438.25       321.23 o
  -3   9  19       3849.46       3929.61       155.38 o
  -1   9  19       1028.88        899.42       214.26 o
   1   9  19       1018.78       1075.60       160.67 o
   3   9  19       3830.03       3727.70       269.60 o
  -3  11  19       1148.68        933.15       167.19 o
  -1  11  19         74.82        -32.26       157.24 o
   1  11  19         68.59         65.11        85.31 o
  -1  13  19        252.18         83.15        98.41 o
   1  13  19        240.86        -21.86       177.07 o
  -4   0  20       1137.46        883.98       202.62 o
   0   0  20       2368.03       2383.42       167.42 o
  -6   2  20        222.26        228.91       377.35 o
  -4   2  20       4949.44       3776.66       303.98 o
  -2   2  20        495.01        292.28       134.27 o
   0   2  20       6567.11       7298.07       466.27 o
   2   2  20        470.12        548.80       114.56 o
  -4   4  20        623.03        389.76       136.68 o
  -2   4  20       7855.81       7572.40       425.63 o
   0   4  20       2542.20       2103.66       159.41 o
   2   4  20       7870.54       8470.54       380.89 o
  -4   6  20        217.38        152.97       170.75 o
  -2   6  20       2309.76       2285.12       200.14 o
   0   6  20         85.62         16.81       174.91 o
   2   6  20       2404.27       2171.25       285.01 o
  -4   8  20        144.04        185.10       147.73 o
  -2   8  20       5766.52       6024.71       204.75 o
   0   8  20        802.61        481.09       230.75 o
   2   8  20       5855.84       6033.47      1388.01 o
  -2  10  20        458.60        366.59       130.67 o
   0  10  20       3086.71       3449.65       507.81 o
   2  10  20        459.24        442.26       265.19 o
  -2  12  20        387.21        320.90       184.25 o
   0  12  20       1004.43       1084.54       184.19 o
   2  12  20        377.99        743.63       298.85 o
  -5   1  21       3124.24       2956.17       475.30 o
  -3   1  21        208.44         -5.66        76.44 o
  -1   1  21       3602.58       3576.10       323.27 o
   1   1  21       3603.28       3887.39       197.30 o
   3   1  21        187.40         67.27       344.83 o
  -5   3  21       1107.09       1317.66       188.85 o
  -3   3  21       1835.37       1461.97       175.85 o
  -1   3  21       5029.45       4993.10       208.50 o
   1   3  21       5008.94       5555.71       230.80 o
   3   3  21       1838.00       2153.76       222.50 o
  -3   5  21       4895.63       4786.13       310.94 o
  -1   5  21        824.86        665.89       136.09 o
   1   5  21        821.17        839.19       150.73 o
   3   5  21       4809.50       5440.34       345.34 o
  -3   7  21       4277.04       4596.49       293.17 o
  -1   7  21        667.62        468.88       145.22 o
   1   7  21        662.86        307.10       395.67 o
   3   7  21       4235.06       3667.62       332.00 o
  -3   9  21       1418.21       1428.71       143.06 o
  -1   9  21       2558.70       2928.28       818.97 o
   1   9  21       2530.95       2806.71       669.53 o
  -1  11  21       1695.84       2307.07       169.92 o
   1  11  21       1700.06       1614.83       405.09 o
  -2   0  22       4240.92       3735.09       293.70 o
   2   0  22       4235.21       4198.60       275.07 o
  -4   2  22        362.79        252.51       164.85 o
  -2   2  22        523.86        156.76       135.10 o
   0   2  22       1014.71        952.56       160.88 o
   2   2  22        493.82        384.32       132.47 o
  -4   4  22       2056.40       1691.26       735.90 o
  -2   4  22        729.76        700.14       220.52 o
   0   4  22        805.84        704.31       417.23 o
   2   4  22        745.58        432.99       135.53 o
  -2   6  22         20.88       -113.44       131.77 o
   0   6  22       6340.10       6588.68       565.28 o
   2   6  22         22.04        -71.92       227.50 o
  -2   8  22        388.57        394.35       170.66 o
   0   8  22       1344.31       1107.83       418.47 o
   2   8  22        398.81        532.94       207.19 o
   0  10  22       1148.34       1431.39       189.45 o
  -3   1  23       2590.03       3023.91       219.43 o
  -1   1  23       2662.49       2549.88       170.60 o
   1   1  23       2675.92       2657.18       281.17 o
   3   1  23       2592.12       3044.13       196.03 o
  -3   3  23       3348.38       3539.24       230.57 o
  -1   3  23       6073.98       6804.48       400.68 o
   1   3  23       6091.40       6958.14       608.40 o
   3   3  23       3420.71       3398.59       333.19 o
  -1   5  23       2763.17       2644.38       282.34 o
   1   5  23       2714.92       2394.24       333.14 o
  -1   7  23       2600.30       2664.24       542.51 o
   1   7  23       2550.59       2518.80       185.10 o
   0   0  24         57.38        264.51       250.80 o
  -2   2  24        283.45        455.70       155.96 o
   0   2  24         91.92        363.72       179.09 o
   2   2  24        263.21        487.25       192.96 o
   0   4  24          0.18       -140.19       177.26 o
                                                
